# Supplementary material for: Species characteristics of felids and canids, and the number of articles published for each species between 2013 and 2017
Source: Data Brief. 2018 Oct 3;21:201–11. doi: 10.1016/j.dib.2018.09.132 (PMC6197655; doi:10.1016/j.dib.2018.09.132)
Supplement: Supplementary file 2 — S1. List of articles published between 2013 and 2017 for each felid species (n = 37). Supplementary material [file mmc2.xlsx]

## Sheet: Species
Felidae	No	Scientific name	Species name
	1	Acinonyx jubatus	Cheetah
	2	Caracal aurata	African golden cat
	3	Caracal caracal	Caracal
	4	Catopuma badia	Bay cat
	5	Catopuma temminckii	Asiatic golden cat
	6	Felis chaus	Jungle cat
	7	Felis margarita	Sand cat
	8	Felis nigripes	Black footed cat
	9	Felis silvestris	Wild cat
	10	Leopardus pardalis	Ocelot
	11	Leopardus guttulus	Southern tigrina
	12	Leopardus tigrinus	Oncilla
	13	Leopardus wiedii	Margay
	14	Leopardus colocolo	Pampas cat
	15	Leopardus geoffroyi	Geoffroy's cat
	16	Leopardus guigna	Kodkod
	17	Leopardus jacobita	Andean mountain cat
	18	Leptailurus serval	Serval
	19	Lynx canadensis	Canada lynx
	20	Lynx lynx	Eurasian lynx
	21	Lynx pardinus	Iberian lynx
	22	Lynx rufus	Bobcat
	23	Neofelis nebulosa	Clouded leopard
	24	Neofelis diardi	Sunda clouded leopard
	25	Otocolobus manul	Manul
	26	Panthera leo	Lion
	27	Panthera onca	Jaguar
	28	Panthera pardus	Leopard
	29	Panthera tigris	Tiger
	30	Panthera uncia	Snow leopard
	31	Pardofelis marmorata	Marbled cat
	32	Prionailurus bengalensis	Leopard cat
	33	Prionailurus planiceps	Flat-headed cat
	34	Prionailurus rubiginosus	Rusty-spotted cat
	35	Prionailurus viverrinus	Fishing cat
	36	Puma concolor	Puma
	37	Puma yagouaroundi	Jaguarundi

## Sheet: 1
Cheetah	Author	Year	Journal	No	Topic
Acinonyx jubatus	Ahmadi M et al	2017	Divers Distrib	23: 592-603	conservation
	Almansa JC et al	2016	J Zoo Wildl Med	47: 98-105	diseases
	Andresen L et al	2014	J Zool	292: 212-220	conservation
	Apps P et al	2014	Biochem Syst Ecol	53: 17-19	anatomy
	Arnold T et al	2016	Ecol & Evol	6: 8534-8545	ecology
	Baker K, Pullen K	2013	J Zoo Aquar Res	1: 35-40	captive breeding
	Becker AAMJ et al	2014	BMC Microbiol	14(43)	diseases
	Becker AAMJ et al	2015	PLoS ONE	10(4)	diseases
	Becker MS et al	2017	J Zool	302: 184-192	conservation
	Beckman KM et al	2013	J Zoo Wildl Med	44: 613-626	diseases
	Belbachir F et al	2015	PLoS ONE	10(1)	conservation
	Bissett C et al	2015	Afr J Wildl Res	45: 197-203	ecology
	Boast LK et al	2013	J Mamm	94: 1293-1297	anatomy
	Boast LK et al	2016	Oryx	50: 537-544	conservation
	Boast LK et al	2016	Afr J Ecol	54: 424-433	ecology
	Boucher CJ et al	2016	Vet Record	4(1)	diseases
	Brassine E, Parker D	2015	PLoS ONE	10 (12)	conservation
	Broekhuis F et al	2013	J Anim Ecol	82: 1098-1105	ecology
	Broekhuis F et al	2014	Behav Ecol	25: 1268-1275	ecology
	Broekhuis F, Gopalaswamy AM	2016	PLoS ONE	11(5)	conservation
	Broekhuis F, Irungu O	2017	Afr J Ecol	55: 115-117	ecology
	Brower AI et al	2014	Vet Pathology	51(5)	diseases
	Brugiere D et al	2015	Trop Cons Sci	8: 513-527	conservation
	Buck RK et al	2017	Vet Anaesth Analg	44: 1363-1372	diseases
	Cassia EVS et al	2015	J Zoo Wildl Med	46: 506-516	diseases
	Chadwick CL et al	2013	Zoo Biol	32: 518-527	captive breeding
	Chai N et al	2015	J Zoo Wildl Med	46: 526-533	diseases
	Clements HS et al	2016	J Mammal	97: 919-927	ecology
	Craig CA et al	2017	Afr J Ecol	55: 697-700	ecology
	Cristescu B et al	2013	J Ethol	31: 285-298	ecology
	Crosier AE et al	2017	Repr Fert Devel	29: 1486-1498	captive breeding
	Dalton DL et al	2013	Eur J Wildl Res	59: 281-285	genetics
	Depauw S et al	2013	J Anim Phys & Nutr	97: 146-154	anatomy
	Depauw S et al	2014	J Zoo and Wildl Med	45: 497-506	diseases
	Depauw S et al	2014	J Zoo Aquar Res	2: 33-38	diseases
	Dobrynin P et al	2015	Genome Biology	0.859028	genetics
	Durant SM et al	2017	PNAS	114: 528-533	conservation
	Eklund R, Peters G	2013	Proc Fonetik	XXVI: 12-13	ecology
	Farhadinia M et al	2013	Oryx	47: 427-430	ecology
	Farhadinia M et al	2016	J Arid Envir	134: 145-149	ecology
	Farhadinia M et al	2017	Biodiv Cons	26: 1027-1046	conservation
	Ferreira SM et al	2014	SA J Wildl Res	44: 32-42	conservation
	Flacke GL et al	2014	J Zoo and Wildl Med	46: 641-646	diseases
	Franklin AD et al	2015	J Zoo and Wildl Med	46: 306-313	diseases
	Franklin AD et al	2015	J Hered	107: 115-121	diseases
	Gillis-Germitsch N et al	2017	Zoo Biol	36: 40-49	diseases
	Gillman SJ et al	2017	Zoo Biol	36: 332-340	captive breeding
	Ginsberg JR	2017	Proc Nat Ac Sco	114: 430-431	conservation
	Golezardy H et al	2016	Tick-born Diseases	7: 788-797	diseases
	Goto M et al	2013	Mamm Biol	78: 127-133	anatomy
	Hartman MJ et al	2015	Vet Record	3(1)	diseases
	Hartman MJ et al	2015	Vet Surg	44: 76-82	diseases
	Hartman MJ et al	2015	Vet Surg	9999: 1-7	captive breeding
	Hartman MJ et al	2016	Acta Vet Scand	58(18)	diseases
	Heinrich SK et al	2016	Case Rep Vet Med	7981765	diseases
	Heinrich SK et al	2017	Scient Rep	7 (44837)	diseases
	Hetem RS et al	2013	Biol Lett	9(5)	ecology
	Hubel TY et al	2016	Nature Comm	7 (11034)	ecology
	Hubel TY et al	2016	PLoS ONE	11(12)	ecology
	Hudson-Lamb GC et al	2016	J S Afr Vet Assoc	87(1)	diseases
	Hughes C	2013	Appl Env Educ Comm	173-186	conservation
	Jewell ZC et al	2015	J Vis Exp	111 (54034)	conservation
	Johnson S et al	2013	Ecosphere	4: 1-19	conservation
	Kaiser C et al	2014	Food Nutr Sc	5: 1978-1990	diseases
	Kaplan M	2013	Nature	498: 7453	ecology
	Kimeli P et al	2014	BMC Vet Res	10(249)	diseases
	Kirberger RM, Tordiffe ASW	2016	Zoo Biol	35: 260-268	diseases
	Kirberger RM, Tordiffe ASW	2017	BMC Vet Res	13: 1-9	anatomy
	Koester DC et al	2015	PLoS ONE	10(9)	captive breeding
	Koester DC et al	2017	Repr Fert Devel	29: 496-508	captive breeding
	Koester DC et al	2017	Gen Comp Endocr	243: 120-129	captive breeding
	Koester DC et al	2017	PLoS ONE	12(12): 1-21	captive breeding
	Krengel A et al	2013	Vet Microbiol	162: 972-976	diseases
	Krengel A et al	2015	Clin Vacc Immun	22: 611-617	diseases
	Lamglait B et al	2017	J Zoo Wildl Med	48: 874-877	diseases
	Lindemann DM et al	2015	J Zoo Wildl Med	46: 961-966	diseases
	Lindemann DM et al	2015	J Zoo Wildl Med	46: 400-404	diseases
	Ludwig C et al	2013	Gen Comp Endocr	180:15-23	captive breeding
	Makin DF, Kerley IH	2016	Afr Zool	51: 217-219	ecology
	Marker LL, Boast LK	2015	Hum Dimens Wildl	20: 302-309	conservation
	Marnewick K et al	2014	PLoS ONE	9(1): 1-8	conservation
	Marnewick K, Somers MJ	2015	Afr J Wildl Res	45: 223-232	ecology
	Marnewick K et al	2017	Biodivers Data J	5:e11323	ecology
	Marrow JC	2015	J Zoo Wildl Med	46: 417-420	diseases
	Menke S et al	2014	Front Microbiol	5(526)	diseases
	Miller LJ et al	2016	Anim Welfare	25: 325-329	captive breeding
	Mills MGL, Mills MEJ	2014	J Zool	292: 136-141	ecology
	Mitchell EP et al	2017	J Comp Pathology	156(1): 65	diseases
	Mitchell EP et al	2017	Vet Pathology	54: 977-985	diseases
	Mohammadi A et al	2016	Hum-Wildl Inter	10: 103-109	conservation
	Molio S et al	2016	Epid Infec	144: 3237-3243	diseases
	Moro LN et al	2014	Repr Fert Devel	27: 196-196	captive breeding
	Moro LN et al	2014	Repr Dom Anim	49: 693-700	captive breeding
	Moro LN et al	2015	J Soc Reprod Fertil		captive breeding
	Moro LN et al	2015	Reproduction	150: 1-10	captive breeding
	Morovati et al	2015	Appl Ecol Envir Res	13: 725-739	ecology
	Moulavi F et al	2017	Theriogenology	90: 197-203	captive breeding
	Moqanaki EM et al	2017	Anim Cons	20: 29-41	conservation
	Morris KM et al	2014	J Hered	105: 493-505	genetics
	Mumba C et al	2014	Asian Pac J Trop Biom	4: 832-834	diseases
	Munita C et al	2016	J Vet Behav	13: 1-5	captive breeding
	Mwangi WE	2016	Isr J Vet Med	71:48-52	diseases
	Nazeri M et al	2015	Ecol Inform	29: 25-32	ecology
	Nghikembua M et al	2016	Open J of Forestry	6: 269-280	ecology
	North MA et al	2015	J SA Vet Assoc	86(1)	diseases
	O'Brien SJ et al	2017	J Hered	108: 671-677	genetics
	Page-Nicholson SK et al	2017	SA J Wildl Res	47: 114-127	conservation
	Parchizadeh, Williams	2017	Nature	552(6783)	conservation
	Patel A et al	2016	Biol Open	5: 1072-1076	anatomy
	Place NJ et al	2017	Gen Comp Endocr	250: 54-57	captive breeding
	Pribbenow S et al	2016	Gen Comp Endocr	288: 40-47	captive breeding
	Quirke T et al	2013	Zoo Biol	32: 490-496	captive breeding
	Quirke T, O'Riordon RM	2013	Zoo Biol	32: 262-268	captive breeding
	Quirke T, O'Riordon	2015	Zoo Biol	34: 130-138	captive breeding
	Razal C et al	2016	Anim Behav Cogn	3: 22-31	captive breeding
	Rieder EMD	2015	JAMA Dermat	151: 472	diseases
	Rossi G et al	2015	J Comp Pathology	152: 88	diseases
	Rostro-Garcia S et al	2015	PLoS ONE	10(2)	ecology
	Rosu PM et al	2016	Sci Works Ser C	62: 41-45	anatomy
	Rust NA et al	2013	Wild Soc Bull	37: 690-697	conservation
	Sadler RA et al	2013	J Zoo Wildl Med	44: 928-935	diseases
	Sajeni S et al	2017	Alex J Vet Sci	52:148-152	diseases
	Sarhangzadeh J et al	2015	Zool Middle East	61:109-117	ecology
	Scantlebury DM et al	2014	Science	346: 79-81	ecology
	Schulman ML	2015	Theriogenology	84: 1611-1619	diseases
	Segura V et al	2013	Zool J Linn Soc	169: 235-250	anatomy
	Sillero-Zubiri C et al	2015	Oryx	49: 591-594	conservation
	Smirnova SD et al	2016	PLoS ONE	11(6)	ecology
	Stagegaard J et al	2017	J Zoo Wildl Med	48: 363-370	diseases
	Stagegaard J et al	2017	PLoS ONE	12(11): 1-15	diseases
	Steenkamp G et al	2017	J Zool	301: 290-300	anatomy
	Swanson A et al	2014	J Anim Ecol	83: 1418-1427	ecology
	Swanson A et al	2016	Ecol Evol	6: 8534-8545	ecology
	Switzer A et al	2016	Afr J Wildl Res	46: 139-143	diseases
	Tambling CJ et al	2014	S Afr J Wildl Res	44: 90-94	ecology
	Terrel KA et al	2016	Biol Cons	200: 192-199	genetics
	Tordiffe ASW et al	2016	PLoS ONE	11(12)	diseases
	Tordiffe ASW et al	2017	J Chroma B	1049: 8-15	diseases
	Uetake K et al	2014	Anim Sci J	85: 915-918	anatomy
	Url A et al	2016	J Zoo Wildl Med	47: 797-805	diseases
	Van der Weyde et al	2017	Biology Open	6: 118-124	ecology
	Voigt CC et al	2013	Wild Biol	19: 311-316	ecology
	Voigt CC et al	2014	PLoS ONE	9(8)	conservation
	Walker EH et al	2016	Glob Ecol Conserv	8: 55-57	ecology
	Wasimuddin M et al	2017	Mol Ecol	26: 5515-5527	diseases
	Welch RJ et al	2015	J Arid Envir	114: 91-99	ecology
	Weise FJ et al	2015	PeerJ	3:e1346	conservation
	Weise FJ et al	2017	PeerJ	5:e4096	conservation
	West TG et al	2013	J Exp Biol	216: 2974-2982	anatomy
	Whitehouse-Tedd KM	2015	PLoS ONE	10(4)	diseases
	Whitehouse-Tedd KM et al	2017	J Amer Vet Med Ass	251: 1188-1195	diseases
	Whiton A et al	2013	Case Rep Vet Med	286793	diseases
	Wilson JW et al.	2013	Biol Lett	9(5): 20130620	ecology
	Wilson AM et al	2013	Nature	498: 185-189	anatomy
	Winterbach HEK et al	2015	PeerJ	3:e1033	conservation
	Witte CL et al	2013	J Zoo Wildl Med	44: 624-644	diseases
	Witte CL et al	2017	J Amer Vet Med Ass	251: 946-956	diseases
	Woc AM et al	2017	J Zoo Wildl Med	48: 40-47	diseases
	Wongbandue G et al	2013	Thai J Vet Med	43: 429-434	captive breeding
	Yoshizawa M et al	2017	Med Mycol Case Rep	18: 34-39	diseases
	Zamani N et al	2017	Folia Zool	66(1): 50-57	ecology

## Sheet: 2
African golden cat	Author	Year	Journal	No	Topic
Caracal aurata	Bahaa-el-din L	2016	Biol Cons	199: 1-9	conservation
	Bahaa-el-din L	2014	Mamm Rev	45: 63-77	ecology
	Sheil D et al	2013	SA J Wild Res	43:74-78	conservation

## Sheet: 3
Caracal	Author	Year	Journal	No	Topic
Caracal caracal	Adibi MA et al	2014	J Biodiv Envir	5: 95-106	ecology
	Akbari H et al	2016	Exp Anim Biol	15: 71-78	ecology
	Cohen BF, Kibii JM	2015	J Archaeol Sc	62: 92-104	anatomy
	Du Plessis et al	2015	Afr J Wildl Res	45: 138-157	conservation
	Hepcan S	2013	J Tekirdag Agr Fac	10: 29-39	ecology
	Hill SD, Silva MC	2016	Ornith Soc New Z	63: 40-41	captive breeding
	Kohn TA, Noakes	2013	J Exp Biol	216: 960-969	anatomy
	Ramesh T et al	2017	Eur J Wild Res	63(11)	ecology
	Singh R et al	2014	J Arid Envir	103: 92-95	ecology
	Singh R et al	2015	Eur J Wild Res	61: 915-918	ecology

## Sheet: 4
Bay cat	Author	Year	Journal	No	Topic
Catopuma badia	Hearn AJ et al	2016	Raffl Bull Zool	33: 165-172	conservation
	Patel RP et al	2016	Roy Soc Open Sc	3(10)	taxonomy

## Sheet: 5
Asian golden cat	Author	Year	Journal	No	Topic
Catopuma temminckii	Dhendup T	2016	J Threat Taxa	8(4)	conservation
	Edward G	2017	SEAVR	031-033	ecology
	Huang KH et al	2016	DNA Map Seq Anal	27: 3118-3119	taxonomy
	Lueders I et al	2014	J Zoo Wild Med	45: 372-379	captive breeding
	Patel RP et al	2016	Roy Soc	rsos.160350	taxonomy
	Phandee et al	2016	Thai J Vet Med	46(1)	genetics
	Xiong M et al	2017	Sci Rep	7: 41909	ecology

## Sheet: 6
Jungle cat	Author	Year	Journal	No	Topic
Felis chaus	Karawita AC et al	2016	J Wild Dis	52: 971-972	diseases
	Kheirkhah MS et al	2017	Theriol	91: 17-20	captive breeding
	Sharma S et al	2013	Cons Gen	5: 863-866	genetics
	Desoky et al	2014	Res J Agr Env Man	3: 490-491	conservation

## Sheet: 7
Sand cat	Author	Year	Journal	No	Topic
Felis margarita	Ahmed S	2016	Eur J Wildl Res	62: 627-631	conservation
	Chege S et al	2015	J Zool Wild Med	46: 699-703	diseases
	Chege S et al	2013	J Coastal Life Med	1: 141-144	anatomy
	Ghafaripour S et al	2017	J Wildl Biodiv	1: 47-55	conservation
	Mohammad MK	2013	Zool Mid East	59: 358-359	ecology
	Witzenberger, Hochkirch	2013	Mamm Biol	78: 379-382	genetics

## Sheet: 8
Black footed cat	Author	Year	Journal	No	Topic
Felis nigripes	Gomez MC et al	2014	Repr Ferti Dev	27: 258-258	diseases
	Gomez MC et al	2015	Cell Reprogr	17: 376-392	anatomy
	Leeds A et al	2016	JZAR	4(2)	captive breeding
	Kamler JF et al	2015	Mamm Biol	80: 122-127	ecology
	Oh A	2017	Sci Rep	7: 439918	diseases
	Rivas AE	2015	J Zoo Wild Med	46: 141-145	diseases

## Sheet: 9
Wild cat	Author	Year	Journal	No	Topic
Felis sylvestris	Afonso E et al	2013	Int J Paras	2: 278-285	diseases
	Anile S et al	2014	J Zool	293: 252-261	conservation
	Aniel S et al	2017	Mammalia	82: 1-11	ecology
	Apostolico F et al	2016	Mamm Res	61: 109-119	ecology
	Apps P et al	2017	J Ethol	35: 153-159	ecology
	Badri M et al	2017	Vet Paras	10: 58-61	diseases
	Ballesteros-D E et al	2015	Mammalia	79(1)	conservation
	Berteselli GV et al	2017	J Vet Behav	22: 35-40	ecology
	Beugin M-P et al	2016	Cons Genet	17(6): 1405-1415	genetics
	Beutel T et al	2017	Wildl Biol	wlb.00284	ecology
	Deak G et al	2017	Vet Paras	233: 107-110	diseases
	Devillard S et al	2014	J Zool Syst Evol Res	52: 154-162	anatomy
	Di Cesare A et al	2016	Paras Res	115: 3731-3735	diseases
	Diakou A et al	2016	Paras Res	115: 1235-1244	diseases
	Drew SJ et al	2016	J Comp Path	154: 253-257	diseases
	Falsone L et al	2014	Vet Paras	205: 193-198	diseases
	Franchini M et al	2017	Folia Zool	66: 147-151	ecology
	Fredriksen A	2015	Envir Plann D	34(4)	conservation
	Gallusova M et al	2016	J Parasit	102: 377-380	diseases
	Gartner MC, Weiss A	2013	Appl Anim Behav Sci	147: 261-267	captive breeding
	Gherman CM et al	2016	Parasitology	115: 2511-2517	diseases
	Hartmann SA et al	2013	Cons Genet	14: 413-426	genetics
	Herrmann DC et al	2013	Vet Paras	191: 108-111	diseases
	Hodzic A et al	2017	Parasitology	144: 650-661	diseases
	Iske CJ et al	2017	Transl Anim Sci	1: 397-405	captive breeding
	Jerosch S et al	2017	Mamm Biol	82: 8-16	ecology
	Kerr KR et al	2013	Zoo Biol	32: 510-517	captive breeding
	Kilshaw K et al	2015	Oryx	49: 207-215	conservation
	Kilshaw K et al	2016	Mamm Res	61: 1-11	genetics
	Le Roux JJ et al	2014	Ecol Evol	5: 288-299	genetics
	Lloveras L et al	2016	Archaeol Antrop Sci	(1-16)	ecology
	Lozano J ert al	2013	Zool Stud	52(16)	ecology
	Mattuci F et al	2013	Ecol Evol	3: 2443-2458	genetics
	Mattuci F et al	2016	Ecol Evol	6: 3-22	genetics
	Mirzakhani N et al	2016	Comp Clin Path	25: 1317-1320	diseases
	Moris CL, Kappen K	2014	Anim Indus Report	660(R2869)	captive breeding
	Mura A et al	2013	J Biol Res	86(1)	anatomy
	Napoli E et al	2016	Paras Res	11: 255-261	diseases
	Nussberger B et al	2013	Mol Ecol Res	13: 447-460	genetics
	Nussberger B et al	2014	Cons Genet	15: 1219-1230	genetics
	Nussberger B et al	2014	Eur J Wildl Res	60: 405-410	genetics
	Oliveira R et al	2015	Heredity	115: 195-205	genetics
	Pineiro A, Barja I	2015	Ethol Ecol Evol	27: 161-172	ecology
	Pineiro A et al	2015	Ann Zool Fennici	52: 90-102	ecology
	Ruiz-Olmo J et al	2013	J Zool	290: 143-150	ecology
	Silva AP et al	2013	Divers Distr	19: 232-243	ecology
	Silva AP et al	2013	Eur J Wildl Res	59: 449-453	ecology
	Slotta-Bachmayr L et	2016	Acta ZooBot Austr	153: 67-76	conservation
	Soto CA, Palomares F	2014	Mammalia	78(1)	conservation
	Stefen C	2015	Folia Zool	64: 65-78	anatomy
	Steyer K et al	2013	Eur J Wildl Res	59: 39-46	genetics
	Steyer K et al	2016	Cons Genet	17: 1183-1199	genetics
	Uhmang G et al	2015	Vet Paras	214: 75-79	diseases
	Velli E et al	2015	Eur J Wildl Res	61: 657-668	conservation
	Veronesi F et al	2016	Tick-borne Dis	7: 853-858	diseases
	Veronesi F et al	2016	J Wildl Dis	52: 270-278	diseases
	Witzenberger, Hochkirch	2014	PLoS ONE	9(8)	genetics
	Wurstlin S et al	2016	Cons Genet	17: 1435-1444	genetics
	Zaeemi M et al	2015	Comp Clin Path	24: 181-184	diseases
	Zagorodniuk I	2014	Ukraine	8: 233-254	conservation

[truncated: 29 more sheets: 10, 11, 12, 13, 14, 15, 16, 17, 18, 19, 20, 21, 22, 23, 24, 25, 26, 27, 28, 29 …]
