# Supplementary material for: Species characteristics of felids and canids, and the number of articles published for each species between 2013 and 2017
Source: Data Brief. 2018 Oct 3;21:201–11. doi: 10.1016/j.dib.2018.09.132 (PMC6197655; doi:10.1016/j.dib.2018.09.132)
Supplement: Supplementary file 3 — S2. List of articles published between 2013 and 2017 for each canid species (n = 36). Supplementary material [file mmc3.xlsx]

## Sheet: Species
Canidae	No	Scientific name	Species name
	1	Atelocynus microtis	Short eared dog
	2	Canis adustus	Side-striped jackal
	3	Canis anthus	African golden wolf
	4	Canis aureus	Golden jackal
	5	Canis latrans	Coyote
	6	Canis lupus	Grey wolf
	7	Canis mesomelas	Black-backed jackal
	8	Canis rufus	Red wolf
	9	Canis simensis	Ethiopian wolf
	10	Cerdocyon thous	Crab-eating fox
	11	Chrysocyon brachyurus	Maned wolf
	12	Cuon alpinus	Dhole
	13	Lycalopex culpaeus	Culpeo
	14	Lycalopex fulvipes	Darwin's fox
	15	Lycalopex griseus	South American gray fox
	16	Lycalopex gymnocercus	Pampas fox
	17	Lycalopex sechurae	Sechura fox
	18	Lycalopex vetulus	Hoary fox
	19	Lycaon pictus	African wild dog
	20	Nyctereutes procyonoides	Raccoon dog
	21	Otocyon megalotis	Bat-eared fox
	22	Speothos venaticus	Bush dog
	23	Urocyon cinereoargenteus	Grey fox
	24	Urocyon littoralis	Island fox
	25	Vulpes bengalensis	Bengal fox
	26	Vulpes cana	Blandford's fox
	27	Vulpes chama	Cape fox
	28	Vulpes corsac	Corsac fox
	29	Vulpes ferrilata	Tibetan fox
	30	Vulpes lagopus	Arctic fox
	31	Vulpes macrotis	Kit fox
	32	Vulpes pallida	Pallid fox
	33	Vulpes rueppellii	Rüppell's fox
	34	Vulpes velox	Swift fox
	35	Vulpes vulpes	Red fox
	36	Vulpes zerda	Fennec fox

## Sheet: 1
Short eared dog	Author	Year	Topic	Journal	No
Atelocynus microtis

## Sheet: 2
Side-striped jackal	Author	Year	Topic	Journal	No
Canis adustus

## Sheet: 3
African golden wolf	Author	Year	Journal	No	Topic
Canis anthus	Atickem A et al	2017	J Ecol	55: 632-639	ecology
	Eddine A et al	2017	Ann Zool Fenn	54: 347-356	ecology
	Karssene Y et al	2017	Clim Res	72: 153-162	conservation
	Koepfli KP et al	2015	Curr Biol	25: 2158-2165	taxonomy
	Yirga G et al	2017	Mammal Biol	85: 60-69	conservation
	Rueness EK et al	2015	bioRxiv	17996	genetics

## Sheet: 4
Golden jackal	Author	Year	Journal	No	Topic
Canis aureus	Aksoyek E et al	2017	Mitochr DNA	28: 747-755	taxonomy
	Alam MS et al	2015	J Threat Taxa	7(2)	ecology
	Aleksandra, Dusko	2015	Mamm Res	60: 309-317	ecology
	Amroun M et al	2014	Revue d'Ecologie	69: 304-317	ecology
	Arbanasic H et al	2017	Mamm Biol	83: 27-33	genetics
	Atuman YJ et al	2014	Sci J Vet Adv	3: 42-47	diseases
	Boskovic I et al	2015	Agricult & For	61: 61-68	anatomy
	Bujanic M et al	2017	Vet Stanica	48: 101-108	diseases
	Catherine BR et al	2017	Ind Vet J	94: 46-48	diseases
	Cirovic D et al	2014	Mamm Biol	79:132-137	ecology
	Cirovic D et al	2014	Vet Hungar	62: 481-488	diseases
	Cirovic D et al	2014	BioMed Res Int	2014: 1-6	diseases
	Cirovic D et al	2015	Acta Zool Bulg	67: 409-414	diseases
	Cirovic D et al	2015	J Helminth	89: 28-33	diseases
	Cirovic D et al	2015	Vet Paras	212: 253-256	diseases
	Cirovic D et al	2016	Biol Cons	199: 51-55	ecology
	Comazzi C et al	2016	Bioacoustics	25: 267-278	ecology
	Debnath D et al	2013	Indian Forester	139: 888-894	conservation
	Din J et al	2013	Wildl Biol Pract	9: 20-29	conservation
	Dmitric M et al	2017	J Zoo Wildl Med	48: 703-707	diseases
	Duscher GG et al	2013	Tick-borde dis	4: 133-137	diseases
	Fabbri E et al	2014	Cons Genet	15: 187-199	genetics
	Farkas A et al	2014	Paras & Vect	7: 2-15	diseases
	Farkas A et al	2017	Env Cont & Toxic	98: 513-520	diseases
	Farkas A et al	2017	Eur J Wildl Res	63 (3)	ecology
	Galov A et al	2014	Cons Gen Res	6: 275-277	genetics
	Galov A et al	2015	Roy Soc Open Sci	10.1098	genetics
	Gavrilovic P et al	2017	Acta Paras	62: 880-884	diseases
	Georgiev D et al	2015	ZooNotes	(1-4)	ecology
	Gherman, Mihalca	2017	Paras & Vect	10: 1-40	diseases
	Gudea AL et al	2016	Anat Histol Embryol	45 (32)	anatomy
	Gupta S et al	2016	Proc Zool Soc	69: 75-80	conservation
	Hatlauf, Hacklander	2016	Mamm Biol	81 (8)	conservation
	Hayward MW et al	2017	Mamm Biol	85: 70-82	ecology
	Heidari Z et al	2015	J Vect Borne Dis	52: 329-333	diseases
	Ibis O et al	2015	Vertebr Zool	65: 391-397	genetics
	Ilic T et al	2016	Acta Paras	61: 389-396	diseases
	Ionica AM et al	2016	Paras & Vect	9 (1524)	diseases
	Ivanov G et al	2016	Mamm Biol	81: 326-330	conservation
	Jarallah HM	2015	Pak Vet J	35: 98-100	diseases
	Jenks KE et al	2015	Raffl Bull Zool	63: 546-554	conservation
	Kamdi BP et al	2013	Ind J Field Vet	9: 71-72	diseases
	Katuwal, Dahal	2013	Vetrebr Zool	63: 329-334	conservation
	Khan KA et al	2017	J Threat Taxa	9: 10656-661	ecology
	Klitgaard K et al	2017	Emerg Inf Dis	23: 2072-2074	diseases
	Koepfli KP	2015	Curr Biol	25: 2158-2165	taxonomy
	Kowalcyk R et al	2015	Mamm Res	60: 411-414	ecology
	Krofel M et al	2017	Hystrix	28: 1-7	ecology
	Kurys A et al	2015	Acta Agrar Kaposv	19: 46-64	ecology
	Lal D et al	2016	J Global Biosci	5: 4098-4104	ecology
	Lalosevic D et al	2016	Eur J Wildl Res	62: 793-796	diseases
	Lamhar S et al	2014	Vet Paras	204: 297-303	diseases
	Lanski J et al	2015	Ann Zool Fenn	52: 243-255	ecology
	Lanski J et al	2016	Folia Zool	65: 310-322	ecology
	Louei Monfared A	2013	Global Vet	10: 547-550	anatomy
	Magory Cohen T et al	2013	Cons Genet	14: 55-63	genetics
	Mahmood T et al	2013	J Anim Plant Sci	23: 444-456	ecology
	Maran T	2015	Biosemiotics	8: 463-482	conservation
	Markov G et al	2016	Env Cont & Toxic	96: 458-464	diseases
	Markov G et al	2017	Balkan J Wildl Res	4(1)	anatomy
	Markov G et al	2017	Biologia	72(11): 1335-1361	anatomy
	Mirjalali H et al	2014	J Helminth	88: 385-388	diseases
	Mitkova B et al	2017	Paras & Vect	10: 1-11	diseases
	Mohammadi A et al	2017	Eur J Wildl Res	63(4)	ecology
	Mohebali M et al	2016	J Anthr borne Dis	10: 538-545	diseases
	Muliya SK et al	2016	Vet Med & Sci	2: 221-225	diseases
	Nagy Zsolt B et al	2013	Magyar Allatorv Lapj	135: 149-158	ecology
	Namroodi S	2015	J Maz Un Med Sci	24: 25-29	diseases
	Negi T	2014	Octa J Envir Res	2: 338-359	ecology
	Negi T, Jhala YV	2015	Octo J Biosci	3: 13-17	genetics
	Ojha AP et al	2017	J Appl & Nat Sci	9: 2491-2495	ecology
	Penezic, Cirovic	2015	Balkan J Wildl Res	2(1)	ecology
	Porobic J et al	2016	J Comp Ecol	261: 38-47	anatomy
	Prerna S et al	2015	J Threat Taxa	7(8)	ecology
	Pyskova K et al	2016	ZooKeys	2016: 151-163	ecology
	Raichev E et al	2013	Mammal Study	38: 19-27	conservation
	Raichev E et al	2017	Trakia J Sci	15: 135-140	anatomy
	Ramkumaran K et al	2017	J Threat Taxa	9: 10121	ecology
	Rezic A et al	2017	Pak J Zool	49: 989-997	anatomy
	Rutkowski R et al	2015	PLoS ONE	10(10)	genetics
	Saad M et al	2015	J Anim Plant Sci	25: 433-440	conservation
	Salek M et al	2014	Eur J Wildl Res	60: 193-200	ecology
	Singh A et al	2016	Mamm Res	61: 209-219	ecology
	Shabbir S et al	2013	J Anim Plant Sci	23: 100-106	ecology
	Stan F	2016	Bull Uni Agri Sci Vet Med	73: 189-190	anatomy
	Stan F	2016	Scient Works	62: 46-53	anatomy
	Stratford J	2015	Zool Ecol	25: 277-287	conservation
	Szell Z et al	2013	Vet Paras	197: 393-396	diseases
	Takacs A et al	2013	Acta vet Hungar	62(1)	diseases
	Tanomtong A et al	2015	Cytologia	80: 3-13	genetics
	Temu SE et al	2016	Int J Ecol	6178940	ecology
	Temu SE et al	2017	Afr J Ecol	55: 386-387	ecology
	Tolnai Z et al	2014	Vet Paras	203: 339-342	diseases
	Trouwborst A et al	2015	Biodiv Cons	24: 2593-2610	conservation
	Tsunoda H et al	2017	J Zool	303: 64-71	ecology
	Vlasseva A et al	2017	Acta Zool Bulg	8: 217-220	ecology
	Vimalraj, Latchumik	2015	J Paras Dis	39: 120-121	diseases
	Yirga G et al	2013	Afr J Ecol	51: 78-86	conservation
	Yumnam B et al	2015	PLoS ONE	10(9)	genetics
	Zahariev P et al	2014	Anat Histol Embryol	43 (99)	anatomy
	Zverhanovskiy MI et al	2017	Indian Vet J	94: 29-32	diseases

## Sheet: 5
Coyote	Author	Year	Journal	No	Topic
Canis latrans	Aher AM et al	2016	J Wildl Dis	52: 785-792	diseases
	Alberts G et al	2016	J Fish Wildl Man	7: 192-197	ecology
	Arbogast BS et al	2017	Southeast Nat	16: 283-296	ecology
	Armstrong A	2016	J Archaeol Sci	5: 135-155	ecology
	Baeten LA et al	2013	J Wildl Dis	49: 932-939	diseases
	Baker RO, Timm Rm	2017	Hum-Wildl Interact	11: 120-132	conservation
	Barja I, List R	20014	Polish J Ecol	62: 373-384	ecology
	Barstille-Rousseau G et al	2016	Can J Zool	94: 191-198	ecology
	Bender L et al	2017	Mamm Res	20170101	ecology
	Benson JF et al	2013	Biol Cons	166: 133-141	genetics
	Benson JF, Patterson BR	2013	Oecologia	173: 1539-1550	ecology
	Benson JF, Patterson BR	2013	Can J Zool	91: 837-841	ecology
	Benson JF et al	2014	Ecology	95: 254-264	conservation
	Benson JF et al	2017	Ecol Appl	3: 718-733	ecology
	Berentsen AR et al	2014	J Vet Behavior	9: 258-261	diseases
	Bevins S et al	2013	J Wildl Dis	49: 1028-1032	diseases
	Bohling JH et al	2015	Biol Cons	184: 108-116	conservation
	Bohling JH et al	2016	Evol Appl	9: 791-804	genetics
	Bohling JH et al	2017	J Hered	108: 608-617	genetics
	Bonnell MA, Breck SW	2017	Hum-Wildl Interact	11: 146-155	conservation
	Bowler B et al	2014	Ecology	95: 1153-1161	ecology
	Bozarth CA et al	2015	Notheast Nat	22: 144-162	conservation
	Breck SW et al	2017	Hum-Wildl Interact	11: 133-145	conservation
	Brewster R et al	2017	Hum-Wildl Interact	11: 167-174	conservation
	Brockerville R et al	2013	Mamm Genome	24: 134-141	genetics
	Byerly PA et al	2017	Can J Zool	10.1139	ecology
	Byrne ME et al	2014	J Anim Ecol	83: 1234-1243	ecology
	Cahill JA et al	2016	Science Adv	2(7): e1501714	genetics
	Canuti M et al	2017	Inf Gen Evol	55: 205-208	diseases
	Castle KT et al	2013	J Wildl Dis	49: 955-964	diseases
	Caudill G, Caudill D	2015	Am Midland Nat	174: 335-342	ecology
	Chan K et al	2017	Ecology	98: 1787-1796	ecology
	Cherry MJ et al	2016	Ecosphere	7(10)	ecology
	Cherry MJ et al	2016	Wildl Res	43: 662-6770	ecology
	Cherry MJ et al	2016	Wildl Biol	22: 64-70	ecology
	Chitwood MC et al	2014	Southeast Nat	13: 30-32	ecology
	Chitwood MC et al	2015	J Wildl Man	79: 211-219	conservation
	Chitwood MC et al	2015	J Wildl Dis	51: 664-669	diseases
	Chitwood M et al	2017	J Ethol	35: 251-257	ecology
	Chomel B et al	2016	Case Rep Infect Dis	2016 (1)	diseases
	Clemente-Sanchez F et al	2017	Agroproduct	10: 33-38	ecology
	Cooper SM et al	2015	Wildl Soc Bull	39: 138-146	ecology
	Cronin MA et al	2014	J Hered	106: 26-36	genetics
	Damm DL et al	2015	Southeast Nat	14: 106-122	genetics
	Dinkins JB et al	2016	Biol Cons	202: 50-58	conservation
	Dodge WB, Kashian DM	2013	J Fish Wildl Man	4: 377-385	conservation
	Dowd J et al	2014	J Ethol	32: 29-41	ecology
	Draheim MM et al	2013	Animals	3(1)	conservation
	Driscoll K et al	2017	J Am Soc Min Reclam	6.1	conservation
	Eads DA et al	2015	J Zool	296: 146-152	ecology
	Ellington EH, Murray DL	2015	Oikos	124: 535-542	ecology
	Elliot E et al	2016	Urban Ecosyst	19: 1335-1350	conservation
	Etheredge CR et al	2015	Southeast Nat	14: 281-292	ecology
	Fifield DA et al	2013	Techn Bull	7: 63-73	ecology
	Flagel DG et al	2016	J Mammal	98: 77-84	ecology
	Frank B et al	2016	Hum Dim Wildl	21: 297-310	conservation
	Frauenthal VM et al	2017	J Vet Emerg Crit Care	3: 333-341	conservation
	Gadbois S et al	2015	Behav Proc	110: 3-14	ecology
	Garcia JAM et al	2014	Southwest Nat	59: 167-172	ecology
	Garvey ME, Patterson BR	2014	Can Wildl Biol & Man	3: 22-29	conservation
	Garwood T et al	2015	Urban Nat	5: 1-8	conservation
	Gates M et al	2014	J Wildl Dis	50: 896-901	diseases
	Gehrt SD et al	2013	PLoS ONE	8(9)	ecology
	Gese EM et al	2013	PLoS ONE	8 (12)	conservation
	Gese EM, Terletzky PA	2015	Biol Cons	192: 11-19	conservation
	Gese EM et al	2016	Anim Repr Sci	165: 69-75	captive breeding
	Gesy K et al	2013	Parasitology	140: 1133-1137	diseases
	Gifford S et al	2017	J Ethol	35: 37-49	ecology
	Gilbert-Norton LB et al	2013	Ethology	119: 335-343	ecology
	Gosselin EN et al	2017	Wildl Soc Bull	41: 362-369	ecology
	Grajales-Tam, Gonzalez-Romero	2014	Rev Mex de Biod	85: 553-564	ecology
	Grigione MM et al	2014	Urban Ecosyst	17(1)	diseases
	Guillaumet A et al	2015	Comm Ecol	16: 135-146	ecology
	Gulsby WD et al	2015	Wildl Soc Bull	39: 248-255	conservation
	Gulsby WD et al	2016	Wildl Soc Bull	40: 792-799	conservation
	Gulsby WD et al	2017	J Wildl Man	81: 601-609	ecology
	Hall LK et al	2013	PLoS ONE	8(7)	conservation
	Hansen SJK et al	2015	J Wildl Man	79: 662-671	conservation
	Hernandez-Camacho N et al	2016	Acta Zool Mex	32: 279-285	diseases
	Hickman JE et al	2016	J SE Ass Fish Wildl Ag	2: 144-150	ecology
	Hinton JW et al	2014	J Mammal	95: 855-861	anatomy
	Hinton JW et al	2015	PLoS ONE	10(7): e0132203	ecology
	Hinton JW et al	2017	J Mammal	98: 475-488	ecology
	Hwang I et al	2013	Reprod Fertil Dev	25: 1142-1148	captive breeding
	Jackman JL, Rutberg AT	2015	Hum Dim Wildl	20: 333-348	conservation
	Jackson PJ, Ditchkoff SS	2013	Am Midland Nat	170: 184-190	ecology
	Jackson PJ	2014	Hum-Wildl Interact	8: 180-184	conservation
	Jones BM et al	2016	Curr Zool	62(1)	ecology
	Kamler JF et al	2014	J of Sci	66: 25-41	ecology
	Kamps AJ et al	2015	J Wildl Dis	51: 724-728	diseases
	Kays R et al	2015	J Mammal	96: 981-987	ecology
	Kehoe SP et al	2014	Emerg inf dis	20(12): 2133	diseases
	Kelly JD et al	2015	J SE Ass Fish Wildl Ag	2: 296-302	ecology
	Kenaga BA et al	2013	Am Midland Nat	170: 298-310	conservation
	Kierepka EM et al	2017	J Wild Man	81: 1394-1407	genetics
	Kilgo JC et al	2014	J Wildl Man	78: 1261-1271	conservation
	Kilgo JC et al	2016	Wildl Soc Bull	40: 747-753	ecology
	Kilgo JC et al	2017	J Wildl Man	81: 1386-1393	conservation
	Kluever BM et al	2015	Wildl Res	42: 75-82	conservation
	Kluever BM, Gese EM	2016	J Arid Environm	130: 68-75	conservation
	Kluever et al	2017	Curr Zool	63: 121-129	conservation
	Lara-Lagunes N et al	2017	Rev Mex de Biod	88: 410-414	diseases
	Larson RN et al	2015	W N Am Nat	75: 339-347	ecology
	Latham ADM et al	2013	Wildl Res	40: 250-260	ecology
	Latine WN et al	2017	Open J Ecol	7(13): 650	ecology
	Lewis KP et al	2017	J Wildl Man	81: 122-132	ecology
	Liccioli S et al	2014	Int J Parasit	44: 457-465	diseases
	Liccioli S et al	2015	PLoS ONE	10(3)	diseases
	Liccioli S et al	2015	J Appl Ecol	52: 434-442	diseases
	Lombardi JV et al	2017	Urban Ecosyst	20: 1239-1248	conservation
	Lonsinger RC et al	2015	Mol Ecol Res	15: 831-842	genetics
	Lonsinger RC et al	2015	Wildl Soc Bull	39: 593-602	conservation
	Lonsinger RC et al	2016	Wildl Biol	22: 45-54	conservation
	Lonsinger RC et al	2017	Ecosphere	8(3)	ecology
	Lu H et al	2016	Hum Dim Wildl	21: 506-521	conservation
	Luna-Estrada M et al	2017	Rev Mex de Biod	88: 250-252	diseases
	Lundy K	2014	Trans Kans Acad Sci	117: 291-294	anatomy
	MacGregor MJ	2013	J Zoo Wildl Med	44: S4-S8	conservation
	MacGregor MJ	2017	Reprod Fertil Dev	29: 1271-1279	captive breeding
	Magle S et al	2014	Landsc Urb Plan	127: 146-153	conservation
	Magle S et al	2014	Urban Ecosyst	17: 875-891	ecology
	Magle S et al	2016	Anim Cons	19: 163-175	conservation
	Mahoney PJ et al	2017	Meth Ecol Evol	8: 174-183	conservation
	Malmlov A et al	2014	J Wildl Dis	50: 946-950	diseases
	Marin-Sanchez AI et al	2015	Rev Mex de Biod	86: 440-447	ecology
	Martinez Garcia JA et al	2014	Southw Nat	59: 167-172	ecology
	Marsh KJ, Barrett RH	2015	Cal Fish Game	101: 193-199	conservation
	Matchett MR et al	2013	Wildl Soc Bull	37: 893-900	conservation
	McCue AJ et al	2014	Int J Geogr Inf Sci	28: 1590-1609	ecology
	McVey JM et al	2013	J Mammal	94: 1141-1148	ecology
	Meachen JA et al	2014	PLoS ONE	9(12)	taxonomy
	Mech LD et al	2014	PLoS ONE	9(2): e88861	captive breeding
	Mech DL et al	2017	Plos One	12(9): 1-12	captive breeding
	Melotti JR et al	2015	Comparat Paras	82: 285-290	diseases
	Melville HIAS et al	2015	Southeast Nat	14: 447-472	ecology
	Melville HIAS et al	2015	Can J Zool	93: 547-557	ecology
	Mendez-Carvajal, Moreno R	2014	CheckList	10: 376-379	ecology
	Mendez-Rodriquez L	2016	Rev Mex de Biod	87: 483-488	ecology
	Metzger ML et al	2017	Open J Ecol	7(5): 324	ecology
	Miller EA et al	2014	Hum-Wildl Interact	8: 271-278	conservation
	Mitchell N et al	2015	Mamm Res	60: 21-28	conservation
	Mitchell N et al	2015	Wildl Res	42: 461-469	conservation
	Monzon J et al	2014	Mol Ecology	23: 182-197	genetics
	Morin DJ et al	2016	J Wildl Man	80: 824-836	conservation
	Morin DJ, Kelly MJ	2017	Wildl Biol	(1-13)	ecology
	Mowry CB, Edge JL	2014	Southeast Nat	13: 289-287	ecology
	Murray MH, St Clair CC	2015	Behav Ecol	26: 1520-1527	ecology
	Murray MH et al	2015	Ecography	38: 1235-1242	conservation
	Murray MH et al	2015	Proc Roy Soc B	282(1806)	conservation
	Murray MH et al	2016	EcoHealth	13: 285-292	conservation
	Murray MH, St Clair CC	2017	J Wildl Man	81: 593-600	conservation
	Nafus M et al	2017	Beh Ecol Sociobiol	71: 1-10	ecology		ook in canada lynx?
	Nagy C et al	2017	CheckList	13: 901-907	ecology
	Nelson MA et al	2015	J SE Ass Fish Wildl Ag	2: 208-213	ecology
	Newsome T et al	2015	Oecologia	178: 115-128	conservation
	Newsome T et al	2015	Biodiv Cons	24: 3145-3149	conservation
	Newsome T et al	2015	J Anim Ecol	84: 49-59	ecology
	Nichols TA et al	2015	Prion	9: 367-375	diseases
	Nielsen CK et al	2017	Can J Zool		ecology
	Orning EK, Young JK	2016	Hum-Wildl Interact	10: 144-156	conservation
	Orning EK, Young JK	2017	Wildl Biol	(1-8)	conservation
	Otis JA et al	2017	Div & Distr	23: 529-539	ecology
	Peron G et al	2017	Ecol Monogr	87: 442-456	conservation
	Petroelje TR et al	2013	Wildl Biol	19: 41-47	ecology
	Petroelje TR et al	2014	Pop Ecol	56: 349-358	ecology
	Pierce JLB et al	2015	Northeast Nat	22: 262-272	ecology
	Pierezan F et al	2015	J Vet Intern Med	29: 1189-1190	diseases
	Plevin A	2014	Soc & Anim	22: 80-101	conservation
	Poessel SA et al	2013	J Wildl Man	77: 297-305	conservation
	Poessel SA et al	2014	Appl Anim Behav Sci	157: 127-136	ecology
	Poessel SA et al	2015	J Wildl Dis	51: 265-268	diseases	pollution
	Poessel SA et al	2016	J Mammal	97: 1414-1427	conservation
	Poessel SA et al	2017	Can J Zool	95: 287-297	conservation
	Poessel SA et al	2017	Landsc Urb Plan	157: 259-269	conservation
	Power J et al	2015	Comp Paras	82: 85-93	diseases
	Power J et al	2015	Notheast Nat	22: 598-612	genetics
	Prugh LR et al	2015	Oikos	124: 1241-1250	ecology
	Redman WK et al	2016	Vet World	9: 970-975	diseases
	Reid REB	2015	Wildl Biol	21: 254-262	conservation	feces
	Robinson QH et al	2014	Ecology	95: 3112-3123	ecology
	Robinson KF et al	2014	J Wildl Man	78: 571-579	conservation
	Rodriguez-Tovar EL et al	2015	Rep Vet Med	2015 (1)	diseases
	Roehm K, Moran MD	2013	Am Midland Nat	169: 416-421	ecology
	Rosypal AC et al	2014	J Zoo and Wildl Med	45: 991-993	diseases
	Rota CT et al	2016	Ecology	97: 48-53	ecology
	Santana EM, Armstrong JB	2017	Hum-Wildl Interact	11: 156-166	conservation
	Sayre NF	2015	Progr Physic Geograph	39: 576-593	conservation
	Schell CJ et al	2013	J Mammal	94: 1131-1140	anatomy
	Schell CJ et al	2016	Physiol & Behav	165: 43-54	captive breeding
	Schell CJ et al	2017	Zoo Biol	36: 220-225	anatomy
	Schell CJ et al	2017	Zoo Biol	36: 220-225	captive breeding
	Schmitt, Wallace	2014	Int J Osteoarch	24: 42-50	anatomy
	Schuttler SG et al	2017	J Zool	301: 320-327	ecology
	Scrivner JH et al	2014	Wildl Soc Bull	38: 874-877	anatomy
	Seamster VA et al	2014	Isotopes Env Health St	50: 343-360	ecology
	Seidler RG et al	2014	Appl Anim Behav Sci	154: 83-92	conservation
	Sergio C et al	2013	Syst Appl Acarology	18: 11-115	diseases
	Shivik JA et al	2014	Wildl Soc Bull	38: 217-220	conservation
	Siemer WF et al	2014	Cities Environ	7(2): 7	conservation
	Sponarski CC et al	2015	Wildl Soc Bull	39: 239-247	conservation
	Sponarski CC et al	2015	Soc & Nat Res	28: 720-732	conservation
	Sponarski CC et al	2015	Hum Dim Wildl	20: 238-254	conservation
	Sponarski CC et al	2016	Hum Dim Wildl	21: 491-505	conservation
	Starkey LA et al	2013	J Wildl Dis	49: 670-673	diseases
	Stevenson ER et al	2016	Southeast Nat	15: 459-466	conservation
	Swingen MB et al	2015	Southeast Nat	14: 397-404	ecology
	Thornton DH et al	2014	Div & Distr	20: 1355-1364	ecology
	Uriostegui-Velarde JM et al	2015	Therya	6: 609-624	ecology
	vonHoldt B et al	2017	J Hered	108: 341-348	genetics
	Wapenaar W et al	2013	Can Field Nat	126: 288-294	genetics
	Wapenaar W et al	2013	J Wildl Dis	49: 394-397	diseases
	Warsen S et al	2014	Isotopes Env Health St	50: 414-424	ecology
	Waser NM et al	2014	Naturwiss	101: 427-436	ecology
	Wattine LN, Giuliano WM	2016	Natur Res	7(11): 628	ecology
	Watts A et al	2015	EcoHealth	12: 645-659	diseases
	Way JG	2013	Can Field Nat	127: 1-16	genetics
	Way JG, White BN	2013	Northeast Nat	20: 655-665	diseases
	Way JG, Lynn WS	2016	Canid Biol & Cons	19: 1-7	conservation
	Weckel et al	2015	Cities Environ	8(1): 5	conservation
	Weckel, Wincorn	2016	Landsc Urb Plan	150: 101-15	conservation
	Wegan MT et al	2014	Wildl Soc Bull	38: 160-164	conservation
	Wheeldon TJ et al	2013	Ecol Evol	3: 3005-3020	genetics
	Whitaker Jr JO et al	2015	Geog J Sci	73: 112-122	ecology
	Wine S et al	2015	Environm Man	55: 159-170	conservation
	Witczuk J et al	2013	J Mammal	94: 702-713	ecology
	Witczuk J et al	2015	J Zool	297: 176-183	ecology
	Young J et al	2015	J Ethol	33: 137-144	ecology
	Zamora-Ledesma S et al	2016	Acta Zool Mex	32: 279-285	diseases

## Sheet: 6
Grey wolf	Author	Year	Journal	No	Topic
Canis lupus	Aghbolaghi MA et al	2014	Zool Middl East	60: 95-106	genetics
	Ahmadi M et al	2013	Ecol Res	28: 513-521	conservation
	Ahmadi M et al	2014	Plos One	9(9): e108080	conservation
	Akesson M et al	2016	Mol Ecol	25: 4745-4756	genetics
	Aksoyek E et al	2017	Mitochr DNA	28: 747-755	taxonomy
	Ali U et al	2016	Pak J Zool	48: 861-868	conservation
	Almberg ES et al	2015	Ecol Lett	18: 660-667	ecology
	Andersen L et al	2015	Mamm res	60: 163-168	genetics
	Anhalt CM et al	2014	Hum-Wildl Inter	8: 210-217	conservation
	Arbanasic H et al	2017	Mamm Biol	81: 19-27	genetics
	Arbanasic H et al	2017	Mamm Biol	83: 27-33	genetics
	Arnemo JM et al	2013	J Wildl Dis	49: 403-407	diseases
	Arts K et al	2016	Restor Ecol	24: 27-34	conservation
	Ausband DE et al	2013	Wildl Res	40: 207-216	conservation
	Ausband DE et al	2014	J Wildl Man	78: 335-346	conservation
	Ausband DE et al	2015	Anim Conserv	18: 415-423	conservation
	Ausband DE et al	2016	Wildl Soc Bull	40: 500-505	conservation
	Ausband DE et al	2016	J Mammal	97: 1282-1282	ecology
	Ausband DE et al	2016	Ethol	122: 963-972	ecology
	Ausband DE et al	2017	J Anim Ecol	86: 1094-1101	ecology
	Ausband DE et al	2017	Proc Roy Soc B	284: 20170580	ecology
	Azarnouche S	2016	Anthrop Middl East	11(1): 1-19	conservation
	Baan C et al	2014	Anim Behav	90: 327-334	ecology
	Badagliacca P et al	2016	Vet Paras	231: 124-127	diseases
	Bakan J et al	2014	Balk J Wildl Man	1: 87-93	genetics
	Baker CM et al	2017	Conserv Biol	31: 376-384	conservation
	Baltrunaite L et al	2013	Central Eur J Biol	8: 440-447	genetics
	Bangs E	2016	Interm J Sci	22: 92-93	conservation
	Banlaki Z et al	2017	Mol Gen Genom	292: 685-697	genetics
	Barber-Meyer, Mech DL	2013	Can Field-Nat	126: 238-241	diseases
	Barber-Meyer, Mech DL	2014	Wildl Soc Bull	38: 767-772	diseases
	Barber-Meyer SM et al	2015	J Anim Ecol	84: 647-651	ecology
	Barber-Meyer, Mech DL	2015	Northeast Nat	22: 652-657	anatomy
	Barber-Meyer, Mech DL	2016	Can Field-Nat	130: 308-314	ecology
	Barber-Meyer SM et al	2016	Behaviour	153: 1473-1487	ecology
	Barber-Meyer SM et al	2017	Northeast Nat	24: N11-14	diseases
	Bartnick TD et al	2013	Can J Zool	91: 82-93	ecology
	Baruzzi C et al	2017	Ethol Ecol Evol	29: 589-598	ecology
	Basile M et al	2013	Ecography	36: 220-229	ecology
	Basile M et al	2015	Ecology	96: 2622-2631	ecology
	Bassi E et al	2015	Plos One	10(6): 1-14	ecology
	Bassi E et al	2017	Glob Ecol Conserv	9: 39-49	conservation
	Beck A et al	2017	Paras & Vect	10: 1-9	diseases
	Becker N, Farja Y	2017	Environ Man	59: 175-188	conservation
	Beest F et al	2013	Oecologia	173: 409-420	ecology
	Behdarvand et al	2014	Biol Conserv	177: 156-164	conservation
	Behdarvand N, Kaboli M	2015	Human Dim Wildl	20: 112-122	conservation
	Behr DM et al	2017	J Appl Ecol	54: 1919-1929	conservation
	Benson JF et al	2013	Biol Cons	166: 133-141	ecology
	Benson JF, Patterson BR	2013	Oecologia	173: 1539-1550	ecology
	Benson JF et al	2014	Ecology	95: 254-264	conservation
	Benson JF, Patterson BR	2015	Wildl Soc Bull	39: 31-40	ecology
	Benson JF et al	2015	Biol Conserv	182: 223-232	ecology
	Benson JF et al	2017	Ecol Applic	27: 718-733	ecology
	Berg L, Solevid M	2015	Eur Polit Soc	16: 488-522	conservation
	Berry MS et al	2016	Wildl Soc Bull	40: 554-563	conservation
	Berte DF et al	2014	Riv Ital Paleont	120(3)	taxonomy
	Beschta RL, Ripple WJ	2015	Ecohydrol	8: 58-66	conservation
	Beschta RL, Ripple WJ	2016	Biol Conserv	198: 93-103	conservation
	Bessee D	2013	J ETEN	8: 2-8	conservation
	Bhatia S et al	2017	Human Dim Wildl	22: 30-42	conservation
	Bien J et al	2016	Vet Paras	231: 115-117	diseases
	Bindke JD et al	2017	Front Vet Sci	4 (228)	diseases
	Blackburn JK et al	2014	J Wildl Dis	50: 393-396	diseases
	Bocci A et al	2017	Eur J Wildl Res	63(6): 92	ecology
	Boertje RD et al	2017	J Wildl Man	81: 429-448	conservation
	Boggiano F et al	2013	Mammal Biol	78: 374-378	genetics
	Bojarska K et al	2017	Forest Ecol & Man	397: 117-125	conservation
	Borg BL et al	2015	J Anim Ecol	84: 177-187	ecology
	Borg BL et al	2016	Plos One	11(4): 1-19	conservation
	Bosch G et al	2015	Brit J Nutr	113: S40-S54	ecology
	Bouchard K et al	2013	Boreal Environ Res	18 (43)	ecology
	Boudadi-Maligne, Escarguel	2014	J Archaeol Sci	45: 80-89	taxonomy
	Bradley EH et al	2015	J Wildl Man	79: 1337-1346	conservation
	Bray TC et al	2014	Mamm Biol	79: 409-413	genetics
	Brennan A et al	2013	Wildl Soc Bull	37: 389-393	conservation
	Browne-Nunez C et al	2015	Biol Conserv	189: 59-71	conservation
	Bruskotter JT	2013	Wildl Soc Bull	37: 674-679	conservation
	Bruskotter JT et al	2014	Conserv Lett	7: 401-407	conservation
	Bryan HM et al	2015	Function Ecol	29: 347-356	conservation
	Bump JK et al	2013	Plos One	8(4): e61708	conservation
	Byosiere SE et al	2016	Plos One	11(12): 1-16	ecology
	Cafazzo S et al	2016	PeerJ	2016(11)	ecology
	Cagan A, Blass T	2016	BMC Evol Biol	16: 1-13	genetics
	Cahill JA et al	2016	Science Adv	2(7): e1501714	genetics
	Calero-Bernal R et al	2016	Paras Res	115: 2893-2897	diseases
	Callan R et al	2013	J Ecol	101: 837-845	ecology
	Canady A, Comor L	2015	Zool Ecol	25: 192-198	anatomy
	Caniglia R et al	2013	Eur J Wildl Res	59: 543-555	genetics
	Caniglia R et al	2013	Forens Sci Int	7: 397-404	genetics
	Caniglia R et al	2014	J Mammal	95(1): 41	genetics
	Caniglia R et al	2016	Forens Sci Int	24: e4-e6	genetics
	Capitani C et al	2016	Mammalia	80: 329-334	conservation
	Carroll C et al	2014	Conserv Biol	28: 76-86	conservation
	Carstensen M et al	2017	J Wildl Dis	53: 459-471	diseases
	Cassidy KA et al	2015	Behav Ecol	26: 1352-	ecology
	Cassidy K, McIntyre R	2016	Anim Cogn	19: 939-947	ecology
	Cassidu KA et al	2017	Behav Process	136: 64-72	ecology
	Chamaille-Jammes S et al	2014	Oecologia	174: 1151-1158	ecology
	Chapron G et al	2016	Proc B Biol Sci	283: 20152939	conservation
	Chapron G et al	2016	Ecol Modell	339: 33-44	conservation
	Charruau P et al	2016	Mol Biol Evol	33: 1967	genetics
	Chetri M et al	2016	ZooKeys	582: 143-156	taxonomy
	Chetri M et al	2017	Plos One	12(2): e01750549	ecology
	Christensen BW et al	2013	Theriogen	79: 953-960	captive breeding
	Christianson D, Creel S	2014	Plos One	9(7): 1-12	ecology
	Cinque S	2015	Wildl Biol	21: 157-164	conservation
	Cirovic D et al	2014	Vet Hungar	62: 481-488	diseases
	Cirovic D et al	2015	Vet Hungar	63: 189-198	diseases
	Clark PE et al	2017	Rangel Ecol Man	70: 657-665	conservation
	Cohen O et al	2013	Oryx	47: 228-236	genetics
	Conceicao-Neto N et al	2017	Ecol Evol	7: 4135-4146	diseases
	Cordoni G, Palagi E	2015	Aggr Behav	41: 526-536	ecology
	Cordoni G	2016	Behaviour	153: 749-766	ecology
	Courbin N et al	2013	Anim Ecol	82: 1062-1071	ecology
	Courbin N et al	2014	Ecol Monogr	84: 265-285	conservation
	Cronin MA et al	2015	J Hered	106: 26-36	genetics
	Cross PC et al	2016	Ecology	97: 1938-1948	diseases
	Cruz T et al	2014	Galemys	26: 31-40	conservation
	Cubaynes S et al	2014	J Anim Ecol	83: 1344-1356	ecology
	Cullingham CI et al	2016	J Mammal	97: 839	genetics
	Czarnomska S et al	2013	Conserv Gen	14: 573-588	genetics
	Dan M et al	2016	Russ J Gen	52: 821-827	genetics
	Davie HS et al	2014	Human Dim Wildl	19: 319-333	conservation
	Davie HS et al	2014	J Arid Environm	103: 85-91	conservation
	Dehghani Nazhvani S et al	2013	Iran J Vet Res	14: 165-168	diseases
	Derbridge JJ et al	2015	Plos One	10(3): 1-16	ecology
	Di Sabatino D et al	2014	Plos One	9(1): 1-8	diseases
	Dickie M et al	2017	J Appl Ecol	54: 253-263	conservation
	Din J et al	2013	Wildl Biol Pract	9: 20-29	conservation
	Dinets V, Eligulashvili B	2016	Zool Middl East	62: 85-87	ecology
	Diserens TA et al	2017	Plos One	12(9): 1-20	conservation
	Djan M et al	2014	Mamm Biol	79: 277-282	genetics
	Dondida O et al	2015	Ethol Ecol Evol	27: 200-219	conservation
	Dorey NR et al	2015	Zoo Biol	34: 513-517	captive breeding
	Dressel S et al	2015	Conserv Biol	29: 565-574	conservation
	Duan X et al	2016	Acta Theriol Sin	36: 452-458	ecology
	Dubey JP et al	2013	Vet Paras	197: 685-690	diseases
	Dubey JP et al	2014	Vet Paras	201: 150-153	diseases
	Eggermann J et al	2013	Ann Zool Fenn	50: 170-175	anatomy
	Ehlers LPW et al	2014	Landsc Ecol	29: 451-465	conservation
	Ehlers LPW et al	2016	Ecosphere	7(12)	conservation
	Eisenberg C et al	2013	Forest Ecol & Man	299: 70-80	ecology
	Eisenberg C et al	2014	Can J Zool	92: 727-736	ecology
	Eisenberg C et al	2015	Can J Zool	93: 99-111	ecology
	Ekernas L et al	2017	Conserv Biol	31: 269-277	conservation
	Elbroch LM et al	2015	Zool Stud	54: 1-11	ecology
	Elbroch LM et al	2017	Mamm Biol	86: 66-69	ecology
	Eleni C et al	2014	Int J Paras	3: 12-14	diseases
	Erdely K et al	2014	Tick-Borne Dis	5: 281-283	diseases
	Escobar-Ibarra I et al	2017	Eur Zool J	84: 311-320	anatomy
	Evin A et al	2016	J Archaeol Sci	9: 87-93	anatomy
	Fabbri E et al	2014	Mamm Biol	79: 138-148	genetics
	Faccioni G et al	2015	Poljopr	21: 138-141	conservation
	Falcucci A et al	2013	Biol Cons	158: 63-72	conservation
	Fan Z et al	2016	Genome Res	26: 163-173	taxonomy
	Fechter D, Storch I	2014	Plos One	9(7): 1-13	ecology
	Fernandez-Gil A et al	2016	Plos One	11(3): 1-13	conservation
	Figueiredo A et al	2016	Int J Paras	5: 164-167	diseases
	Fiocchi A et al	2016	Ital J Zool	83: 503-513	diseases
	Fiset S, Plourde V	2013	J Compar Psych	127: 115-127	ecology
	Flagel D et al	2016	Oecologia	180: 1183-1194	ecology
	Flagel D et al	2017	J Mammal	98: 77-84	ecology
	Flower LOH, Schreve DC	2014	Quat Sci Rev	96: 188-203	taxonomy
	Fogg BR et al	2015	J Ethnobiol	35: 262-285	conservation
	Found R et al	2017	Can Field-Nat	131: 215-220	ecology
	Frankowiack M et al	2013	Devel Compar Immun	40: 180-184	diseases
	Frankowiack M et al	2015	Devel Compar Immun	50: 26-28	diseases
	Fredrickson RJ et al	2015	J Hered	106: 415-416	genetics
	Friesen OC et al	2016	J Anim Ecol	85: 1265-1274	ecology
	Fuchs B et al	2016	BMC Vet Res	12: 1-12	diseases
	Funk H	2015	Arch Nat Hist	42: 51-65	taxonomy
	Gable TD et al	2016	Plos One	11(12): 1-13	ecology
	Gable TD et al	2017	Wildl Soc Bull	41: 129-131	ecology
	Gable TD et al	2017	Can J Zool	95: 843-851	ecology
	Gadbois S et al	2015	Behav Proc	110: 3-14	ecology
	Gagne C et al	2016	Biol Conserv	197: 215-222	conservation
	Galaverni M et al	2013	J Hered	104: 601-612	genetics
	Galaverni M et al	2016	J Hered	107: 134-142	genetics
	Galaverni M et al	2016	Mamm Res	61: 13-24	conservation
	Galaverni M et al	2017	Mol Biol Evol	34: 2324-2339	genetics
	Garcia-Lozano C et al	2015	Pirineos	170	conservation
	Gardner CL et al	2013	J Wildl Man	77: 626-632	diseases
	Gavrilovic P et al	2015	Acta Paras	60: 175-178	diseases
	Geiger M et al	2016	Zool Lett	2(1): 16	anatomy
	Gervasi V et al	2013	Ecol Applic	23: 1722-1734	ecology
	Gjelsvik R et al	2014	J Environ Radioact	138- 402-409	diseases
	Godinho R et al	2015	Mol Ecol	15: 317-328	genetics
	Goldberg JF et al	2014	Plos One	9(3): e91417	ecology
	Goncalves A et al	2013	Lett Appl Microb	56: 268-274	diseases
	Goncalves A et al	2014	J Proteom	104: 80-93	diseases
	Gonzalez JA et al	2017	J Enthnopharm	209: 124-139	conservation
	Gopalakrishnan S et al	2017	BMC Genomics	18: 1-11	genetics
	Gori F et al	2015	Int J Paras	4: 252-255	diseases
	Granroth-Wilding H et al	2017	BMC Ecol	17: 1-15	genetics
	Gravendaal B et al	2013	Lutra	56: 93-109	conservation
	Groot GA et al	2016	Mamm Rev	46: 44-49	genetics
	Guangshuai L et al	2017	BMC Genomics	18: 1-14	genetics
	Guerra D et al	2013	Int J Paras	2: 50-53	diseases
	Gurarie E et al	2016	J Anim Ecol	85: 69-84	ecology
	Hall NJ et al	2015	Behav Process	110: 15-21	ecology
	Hansen I et al	2013	Polar Biol	36: 1363-1371	ecology
	Harding LE et al	2016	Biol Conserv	203: 151-159	genetics
	Harvey L, Fortin D	2013	Plos One	8(9): 73324	ecology
	Hawley JE et al	2013	Wildl Soc Bull	37: 416-422	conservation
	Hebblewhite M	2013	Pop Ecol	55: 511-522	ecology
	Heberlein MTW et al	2016	Anim Behav	122: 59-66	ecology
	Heel van B et al	2017	Biodiv Conserv	7: 1723-1743	conservation
	Heffelfinger JR et al	2017	J Wildl Man	81: 766-777	conservation
	Hedrick PW et al	2014	Conserv Gen	15: 111-1121	genetics
	Hedrick PW et al	2014	J Hered	105: 457-465	genetics
	Hendricks SA et al	2015	Conserv Gen	16: 759-764	genetics
	Hendricks SA et al	2016	Biol Conserv	194: 48-57	conservation
	Hennelly L et al	2017	Curr Zool	3: 341-348	ecology
	Herceg R et al	2015	Chemosph	137: 52-58	diseases
	Hermosilla C et al	2017	Paras & Vect	233: 14-19	diseases
	Hernandez-Moreno D et al	2013	Environ Monit Assess	185: 10421-10430	diseases
	Hervieux D et al	2014	J Zool	92: 1029-1037	conservation
	Hiedanpaa J	2013	Ecol & Soc	18: 1-10	conservation
	Hiedanpaa K et al	2015	J Nat Conserv	26: 36-44	conservation
	Hiedanpaa J et al	2016	Envir Managm	58: 518-533	conservation
	Hiedanpaa J, Pellikka J	2017	Envir Pol Govern	27: 270-281	conservation
	Hilderbrand GV, Golden HN	2013	Can J Zool	91: 1-6	anatomy
	Hindrikson M et al	2013	Plos One	8(9): 1	genetics
	Hindrikson M et al	2017	Biol Rev Cambr Soc	92: 1601-1629	genetics
	Hochard J, Finnoff D	2017	J Theriol Biol	420: 41-52	conservation
	Hoffmann CF et al	2017	Human Dim Wildl	22: 267-281	conservation
	Hogberg J et al	2016	Environm Conserv	43: 45-55	conservation
	Hojberg P et al	2017	Crime, Law Soc Change	67: 461-480	conservation
	Hosseini-Zavarei F et al	2013	J Zool	290: 127-134	conservation
	Huber D et al	2017	J Compar Pathol	156: 101	diseases
	Ibis O et al	2016	Vertebr Zool	66: 427-435	genetics
	Iliopoulos Y et al	2014	Eur J Wildl Res	60: 23-43	conservation
	Imbert C et al	2016	Biol Conserv	195: 156-168	conservation
	Immonen E, Husby A	2016	Nature	539(7627): 31	conservation
	Ishiguro N et al	2017	J Vet Med Sci	79: 14-17	anatomy
	Ishiguro N et al	2016	Zool Sci	33: 44-49	genetics
	Ito A et al	2013	Parasitol	140: 1648-1654	diseases
	Janowitz Koch I et al	2016	Mol Ecol	25: 1838-1855	genetics
	Janssens L et al	2015	Conserv Gen	16: 1501-1505	genetics
	Janssens L et al	2016	J Mammal	97: 1111-1124	diseases
	Jansson E et al	2014	BMC Evol Biol	14(1): 64	genetics
	Jara RF et al	2015	J Wildl Dis	51: 475-478	diseases
	Jara RF et al	2016	Plos One	11(11): 1-17	diseases
	Jimenez J et al	2016	Conserv Biol	30: 883-893	conservation
	Jimenez MD et al	2017	J Wildl Man	4: 581-592	conservation
	Johnson I et al	2017	Wildl Biol	(1-9)	ecology
	Jumabay-Uulu K et al	2014	Oryx	48: 529-535	ecology
	Kaartinen S et al	2015	Ann Zool Fenn	52: 77-89	conservation
	Kabir M et al	2017	Plos One	12(11): 1-17	conservation
	Kagan R	2013	J Wildl Dis	49: 203-205	diseases
	Kaltenborn, Brainerd	2016	Eur J Wildl Res	62: 179-188	conservation
	Karamanlidis AA et al	2016	Mamm Biol	81: 506-510	genetics
	Karamanlidis AA et al	2017	Mammalia	81: 95-99	ecology
	Kardell O, Dahlstrom A	2013	Environ Histor	19: 339-370	conservation
	Kashiwayanagi M et al	2017	Heliyon	3: pe00391	ecology
	Kent M et al	2017	J Zoo Wildl Med	48: 245-249	diseases
	Khalil H et al	2014	Oecologia	175: 625-637	ecology
	Khan MZ et al	2017	Oryx	(1-7)	conservation
	Khosravi R et al	2013	Zool Sci	30: 27-34	genetics
	Khosravi R et al	2015	J Appl Gen	56: 97-105	genetics
	Kikvidze Z, Tevzadve G	2015	Ambio	44: 452-457	conservation
	Kittle AM et al	2015	J Anim Ecol	84: 1177-1186	ecology
	Kittle AM et al	2017	Ecosphere	8(4): 01783	ecology
	Klaczek M et al	2015	Polar Biol	38: 2007-2019	ecology
	Klaczek M et al	2016	J Wildl Man	80: 837-849	ecology
	Knowles S et al	2017	J Wildl Dis	53: 925-929	diseases
	Koblmuller S et al	2016	J Biogeogr	43: 1728-1738	genetics
	Kojola I et al	2014	Wildl Biol	20: 279-284	conservation
	Kojola I et al	2016	Biol Conserv	198: 9-14	conservation
	Kojola I et al	2017	J Zool	301: 69-74	diseases
	Kopaliani N et al	2014	J Hered	105: 345-353	genetics
	Koskela A et al	2013	Ann Zool Fenn	50: 216-224	ecology
	Kovarik P et al	2014	J Nat Conserv	22: 479-486	conservation
	Kraus RHS et al	2015	Mol Ecol Res	15: 295-305	genetics
	Krofel M et al	2017	Hystrix	28: 1-7	ecology
	Kuijper DPJ et al	2013	Ecography	36: 1263-1275	ecology
	Kuijper DPJ et al	2015	Behav Ecol	26: 1558-1568	ecology
	Kulik M, Kaminski D	2014	Ecol Quest	19: 67-71	ecology
	Kunkel KE et al	2014	Anim Conserv	16: 32-40	conservation
	Kupferschmid, Bollmann K	2016	Schweiz Zeit Forstw	167: 3-12	ecology
	Kutal M et al	2016	Plos One	11(12): 0168292	conservation
	Kuzyk GW, Hatter IW	2014	Wildl Soc Bull	38: 878-883	conservation
	Lafferty DJR et al	2014	Arctic	67: 143-148	ecology
	Lagos L, Barcena F	2015	Environ Man	56: 890-902	conservation
	Laikre L et al	2013	Conserv Biol	27: 248-253	conservation
	Laikre L et al	2016	Heredity	117: 279-289	genetics
	Lake BC et al	2013	J Wildl Man	77: 1512-1522	ecology
	Lake BC et al	2015	Arctic	68: 62-68	ecology
	Latham ADM et al	2013	Ecography	36: 1276-1290	ecology
	Latham ADM et al	2013	Wildl Res	40: 250-260	ecology
	Latham ADM et al	2014	Plos One	9(7): e102982	conservation
	Lazarus MV et al	2013	Arch Indust Hyg Tox	64: 395-403	diseases
	Lazzaroni M et al	2017	Plos One	12(11): 1-9	ecology
	Lawler D et al	2016	Anatom Rec	299: 1338-1347	anatomy
	Leblond M et al	2016	J Appl Ecol	53: 1078-1087	ecology
	Leblond M et al	2017	J Zool	95: 221-226	ecology
	Ledoux L, Boudadi-Maligne	2015	J Archaeol Sci	61: 25-35	taxonomy
	Leonard JA	2014	Evol Ecol Res	16: 461-473	genetics
	Lescureux N, Linnell JDC	2014	Biol Conserv	171: 232-245	conservation
	Lesmerises F et al	2013	Landsc Urban Plan	112: 18-25	conservation
	Lesniak I et al	2017	Sci Rep	7: 41730	diseases
	Lesniak I et al	2017	Int J Paras	6: 278-286	diseases
	Letnic M et al	2017	Glob Ecol Biogeog	26: 860-866	ecology
	Li X et al	2013	Environ Man	52: 1334-1340	conservation
	Liu G et al	2017	BMC Genomics	18(1): 584	genetics
	Llaneza L et al	2014	Plos One	9(3): e93015	ecology
	Llaneza, Lopez-Bao	2015	Eur J Wildl Res	61: 895-902	conservation
	Llaneza L et al	2016	Biodiv Conserv	25: 1515-1528	conservation
	Lopez-Bao JV et al	2013	Conserv Lett	6: 448-455	conservation
	Lord K, Zeh D	2013	Ethol	119: 110-120	ecology
	Lorenzini R et al	2014	Mamm Biol	79: 149-156	genetics
	Lorusso A, Savini G	2014	Vet Ital	50: 151-154	diseases
	Louvrier J et al	2017	Ecography	in press	conservation
	Lundin JI et al	2015	Environm Poll	206: 527-534	diseases
	Lute ML, Gore ML	2014	Human Dim Wildl	19: 267-279	conservation
	MacNulty DR et al	2014	Plos One	9(11): 1-8	ecology
	Maletzke BT et al	2016	J Wildl Man	80: 368-376	conservation
	Mando IR, Falca M	2015	Sci Stud & Res	24: 25-30	conservation
	Mansson J et al	2017	Front Zool	14: 1-10	ecology
	Mariacher A et al	2015	Helminth	52: 364-369	diseases
	Mariggi A et al	2015	Ethol Ecol Evol	27: 389-411	ecology
	Markov G	2014	Bul ASM	322: 59-65	conservation
	Marshall-Pescini S et al	2015	Plos One	10(2): E0118469	ecology
	Marshall-Pescini S et al	2017	Curr Opin Behav Sci	16: 80-86	ecology
	Marshall-Pescini S et al	2017	Front Psych	8(180)	ecology
	Matsubayashi J et al	2017	J Zool	302: 88-93	ecology
	Matsumura S et al	2014	Mol Phylogen Evol	80: 105-112	taxonomy
	Mattisson J et al	2013	Oecologia	173: 813-825	ecology
	Mazzini F et al	2013	Curr Biol	23: 1677-1680	ecology
	McAlpine DF et al	2015	Can Field-Nat	129: 386-394	genetics
	McGrew AK et al	2014	Sci Tot Environ	468: 609-613	diseases
	McGrew AK et al	2015	Sci Tot Environ	536: 866-871	diseases
	McLaren AAD et al	2015	Wildl Soc Bull	39: 788-796	ecology
	McRoberts RE, Mech DL	2014	J Wildl Man	78: 963-967	ecology
	Meachen JA et al	2016	Ecol Evol	6: 3430-3438	taxonomy
	Mech LD, Nelson ME	2013	Can Field-Nat	127: 70-71	ecology
	Mech LD	2014	Can Field-Nat	128: 189-190	ecology
	Mech LD et al	2014	Plos One	9(2): 88861	captive breeding
	Mech DL, Fieberg J	2014	J Wildl Man	78: 1143-1150	ecology
	Mech LD, Fieberg J	2015	Can Field-Nat	129: 368-373	ecology
	Mech LD et al	2015	Wildl Soc Bull	39: 41-48	ecology
	Mech DL, Barber-Meyer S	2015	Can J Zool	93: 499-502	ecology
	Mech L et al	2016	Plos One	11(6): 1-13	ecology
	Mech LD	2017	Can Field-Nat	131: 23-25	ecology
	Mech DL et al	2017	Plos One	12(9): 1-12	captive breeding
	Mech DL	2017	Biol Conserv	210: 310-317	conservation
	Mech DL et al	2017	J Mammal	98: 1538-1546	ecology
	Mehrkam LR, Thompson RKR	2014	J Appl Anim Welf Sci	17: 43-58	captive breeding
	Mehrkam LR, Thompson RKR	2015	J Appl Anim Welf Sci	18: 1-16	captive breeding
	Merkle JA et al	2017	J Zool	95: 663-671	ecology
	Merotti L et al	2015	Anim Behav	107: 159-173	ecology
	Miao B et al	2017	Mol Biol Evol	34: 734-743	genetics
	Middleton AD et al	2013	Ecol Lett	16: 1023-1030	ecology
	Milanesi P et al	2015	Eur J Wildl Res	61: 681-689	conservation
	Milanesi P et al	2016	Basic Appl Ecol	17: 61-71	genetics
	Milanesi P et al	2017	Oecologia	183: 67-79	genetics
	Milanesi P et al	2017	Ecography	40: 1359-1368	conservation
	Miletto Petrazzini ME et al	2017	Behav Process	144: 89-92	ecology
	Millan J et al	2014	Mem Instit Osw Cruz	109: 1041-1044	diseases
	Millan J et al	2016	EcoHealth	13: 123-134	diseases
	Miller DAW et al	2013	Plos One	8(6): 65808	conservation
	Milleret C et al	2017	J Anim Ecol	86: 43-54	ecology
	Mitchell N et al	2015	Mamm Res	60: 21-28	conservation
	Mohammadi A et al	2017	Eur J Wildl Res	63(4): 1-5	ecology
	Mohebali M et al	2016	J Anthr borne Dis	10: 538-545	diseases
	Molnar B et al	2014	Eur J Wildl Res	60: 613-624	diseases
	Molnar B et al	2015	Plos One	10(9): 1-25	anatomy
	Montana L et al	2017	Mamm Biol	84: 30-34	genetics
	Montgomery RA et al	2013	J Anim Ecol	82: 301-309	ecology
	Montgomery RA et al	2014	Plos One	9(3): 91414	ecology
	Monzon J et al	2014	Mol Ecol	23: 182-197	genetics
	Morales-Soto F et al	2016	Arch Med Vet	48: 129-131	diseases
	Moretti L et al	2015	Anim Behav	107: 159-173	ecology
	Morey DF, Jeger R	2015	J Archaeol Sci	3: 420-428	taxonomy
	Mori E et al	2017	Eur J Wildl Res	63(1): 9	ecology
	Morris JS, Brandt EK	2014	J Anat	225: 1-11	anatomy
	Moura A et al	2014	Conserv Gen	15: 405-417	genetics
	Muliya SK et al	2016	Vet Med & Sci	2: 221-225	diseases
	Munoz-Fuentes V et al	2014	Theriogen	82: 773-776	captive breeding
	Naderi M	2017	Iran J Vet Res	6(1): 27	conservation
	Nakamura K	2014	Bull Kanag Pref Mus	43: 23-32	taxonomy
	Neilson EW et al	2017	Ecosphere	8(8)	conservation
	Nelson AA et al	2016	Can J Zool	94: 291-299	conservation
	Newsome T et al	2015	J Anim Ecol	84: 49-59	ecology
	Newsome T et al	2015	Biodiv Conserv	24: 3145-3149	conservation
	Newsome T et al	2016	Mamm Rev	46: 255-269	ecology
	Newton EJ et al	2017	Plos One	12(11): 1-21	conservation
	Nichols TC	2015	Can Field-Nat	129: 290-292	ecology
	Nicholson K et al	2014	Oecologia	176: 69-80	ecology
	Niskanen AK et al	2013	J Vet Behav	8(4): 33	genetics
	Niskanen AK et al	2014	Mol Ecol	23: 875-889	genetics
	Nitsche KA	2016	Russ J Theriol	15: 62-67	ecology
	Nowak S, Myslajek RW	2016	Mamm Res	61: 83-98	conservation
	Nowak S et al	2017	Divers & Distr	23: 1353-1364	conservation
	Nowak S, Myslajek RW	2017	Appl Ecol Env Res	15: 187-203	conservation
	Ojalammi S, Blomley N	2015	Geoforum	62: 51-60	conservation
	Oleaga A et al	2013	Vet Paras	196: 453-459	diseases
	Oleaga A et al	2015	Res Vet Sci	101: 22-27	diseases
	Oliva JL et al	2016	Pet Behav Sci	2: 1-15	genetics
	Olson ER et al	2014	Wildl Res	41: 584-597	conservation
	Olson ER et al	2015	Wildl Soc Bull	39: 676-688	conservation
	Olson ER et al	2015	Conserv Lett	8: 351-360	conservation
	O'Keefe FR et al	2013	J Mammal	94: 1223	anatomy
	O'Neil ST et al	2017	Ecol Evol	7: 9518-9530	conservation
	Ordiz A et al	2015	Ecosphere	6(12): 1-14	ecology
	Orlowska B et al	2017	Eur J Wildl Res	63: 1-5	diseases
	Osada K et al	2013	Plos One	8(4): 61753	anatomy
	Osada K et al	2015	Front Neurosci	9 (363)	ecology
	Otis JA et al	2017	Divers & Distr	23: 529-539	ecology
	Palacios V et al	2015	Behaviour	152: 593-614	conservation
	Palacios V et al	2016	Plos One	11(5): 1-12	conservation
	Palacios V et al	2017	Eur J Wildl Res	63(3): 59	conservation
	Palmegiani I et al	2013	Folia Zool	62: 59-66	ecology
	Paoletti B et al	2017	Annals Paras	63: 205-212	diseases
	Parks M, Messner T	2016	Wildl Soc Bull	40: 514-524	conservation
	Passilongo D et al	2015	Front Zool	12: 1-10	conservation
	Passilongo D et al	2017	Hystrix	28(2)	ecology
	Passoni G et al	2017	Eur J Wildl Res	63(3): 38	conservation
	Pellikka J, Hiedanpaa J	2017	Wildl Biol	4: 1-10	conservation
	Piaggo AJ et al	2016	Wildl Soc Bull	40: 321-330	genetics
	Pilot M et al	2014	Heredity	112(4): 428	genetics
	Pilot M et al	2014	Plos One	9(4): 1-4	genetics
	Pires AE et al	2017	Ecol Evol	7: 4404-4418	genetics
	Pizzurro F et al	2017	Genome Announc	5: pe00225	diseases
	Planella A et al	2016	Eur J Wildl Res	62: 471-478	conservation
	Plumer L et al	2016	Plos One	11(7): 1-17	genetics
	Poglayen G et al	2017	Int J Paras	6: 1-7	diseases
	Pohja-Mykra M, Kurki S	2014	Eur J Wildl Res	60: 759-770	conservation
	Pollinger JP et al	2013	Mamm Genome	24: 80-88	genetics
	Popp JN	2016	Anim Biol	6: 229-238	conservation
	Pospisil J et al	2014	Acta Vet Brno	56: 361-375	anatomy
	Povilitis T	2016	Nat Areas J	36: 334-338	conservation
	Proulx G et al	2016	Environm Conserv	43: 1-2	conservation
	Prugh LR, Arthur SM	2015	Oikos	124: 1241-1250	ecology
	Raikkonen J et al	2013	Plos One	8(6): e67218	genetics
	Randi E et al	2014	Plos One	9(1): e86409	genetics
	Range F, Viranyi Z	2014	Plos One	9(1): e86559	ecology
	Range F et al	2015	Proc R Soc B	282.1807	ecology
	Ratamaki O	2013	IJISSC	4: 42-58	conservation
	Razen N et al	2016	Eur J Wildl Res	62: 137-142	conservation
	Reinhardt I, Kluth G	2016	Natur Landsch	91: 262-271	ecology
	Rich LN et al	2013	J Wildl Man	77: 1280-1289	conservation
	Rick J et al	2017	Conserv Gen	18: 1091-1104	genetics
	Rio-Maior H et al	2016	J Wildl Man	80: 729-735	conservation
	Ripple WJ et al	2014	J Anim Ecol	83: 223-233	ecology
	Ripple WJ et al	2015	Forest Ecol & Man	354: 254-260	ecology
	Romero T et al	2014	Plos One	9(8): e105963	ecology
	Ronnenberg K et al	2017	Basic Appl Ecol	25: 1-14	conservation
	Root-Gutteridge H et al	2014	Bioacoust	23: 39-53	conservation
	Root-Gutteridge H et al	2014	Bioacoust	23: 55-66	conservation
	Rothenburger JL et al	2016	J Wildl Dis	52: 177-179	diseases
	Russo C et al	2014	Ital J Anim Sci	13: 521-527	conservation
	Rutledge LY et al	2015	Biol Lett	11: 20150303	genetics
	Saad M et al	2015	J Anim Plant Sci	25: 433-440	conservation
	Sala N et al	2014	Quatern Int	330: 126-135	ecology
	Salari L et al	2017	Palaeogeogr	476: 90-105	taxonomy
	Salo M et al	2017	Soc & Nat Res	30: 1141-1157	conservation
	Sanchez-Ferrer JC et al	2016	Biol Rhytm Res	47: 539-551	ecology
	Sand H et al	2016	Plos One	11(12): 1-17	ecology
	Sansalone G et al	2015	Quaternary Science Rev	110: 36-48	taxonomy
	Santos N et al	2015	Eur J Wildl Res	61: 135-141	anatomy
	Santos N et al	2017	Int J Biol Stress	20: 513-522	conservation
	Sardella R et al	2014	Quatern Int	328: 179-195	taxonomy
	Sazatornil V et al	2016	Biol Conserv	201: 103-110	conservation
	Scharis I, Amundin M	2015	Zoo Biol	34: 217-222	captive breeding
	Schlagel UE et al	2017	Ecol Evol	7: 8388-8405	ecology
	Schmidt JH et al	2017	Wildl Monogr	198: 1-30	conservation
	Schmidt JH et al	2015	Ecology	96: 2583-2589	ecology
	Schmitt, Wallace	2014	Int J Osteoarch	24: 42-50	anatomy
	Schnitzel A, Patou-Mathis	2017	Anthropoz	52: 149-153	taxonomy
	Schurer JM et al	2014	Parasitology	141: 159-163	diseases
	Schurer JM et al	2016	Can J Zool	94: 643-650	diseases
	Schwabenlander M et al	2016	J Wildl Dis	52: 131-137	diseases
	Schweizer RM et al	2016	Mol Ecol	25: 357-379	genetics
	Schweizer RM et al	2016	Mol Ecol	25: 380-402	genetics
	Serres-Armero A et al	2017	BMC Genomics	18(1): 977	genetics
	Serrouya R et al	2015	J Anim Ecol	84: 1600-1609	ecology
	Serrouya R et al	2017	PeerJ	8(3736)	ecology
	Severtsov A et al	2016	Biol Bull	43: 1271-1280	anatomy
	Sewerniak P	2015	Ecol Quest	21: 55-59	conservation
	Shabbir S et al	2013	J Anim Plant Sci	23: 100-106	ecology
	Shikari A et al	2017	J Vet Med Sci	79: 588-592	diseases
	Shkvyria MG, Yakovlev YB	2016	Vestn Zool	50: 57-64	conservation
	Shores C et al	2015	Conserv Gen	7: 871-878	ecology
	Sidorovich V et al	2017	Mamm Biol	83: 44-50	ecology
	Sieber A et al	2015	Biol Conserv	191: 567-576	conservation
	Silva FC et al	2016	Pesq Vet Brasil	36: 412-416	diseases
	Sivy KJ et al	2017	Americ Nat	190: 663-679	ecology
	Sjolander-Lindqvist A	2015	Wildl Biol	21: 138-146	conservation
	Skoglund P et al	2015	Curr Biol	25: 1515-1519	genetics
	Smith JA et al	2014	J Wildl Man	78: 930-943	conservation
	Smith DW et al	2015	J Mammal	96: 1174	ecology
	Smith DW et al	2016	Wildl Soc Bull	40: 436-445	conservation
	Smith JA et al	2016	Oryx	50: 555-564	conservation
	Snjegota D et al	2016	Balk J Wildl Res	3: 7-11	genetics
	Song JJ et al	2016	Forens Sci Int	23: 83-85	genetics
	Soto MA et al	2013	Therya	4: 539-549	captive breeding
	Stahlberg S et al	2017	Mamm Biol	83: 34-43	ecology
	Stahler DR et al	2013	J Anim Ecol	82: 222-234	ecology
	Stanek AE et al	2017	J Zool	95: 555-563	ecology
	Stansbury CR et al	2014	J Wildl Man	78: 1040-1049	conservation
	Stansbury CR et al	2016	J Wildl Man	80: 1408-1419	genetics
	Steele JR et al	2013	Rangel Ecol Man	66: 539-544	conservation
	Steenweg R et al	2015	Mamm Res	60: 207-216	conservation
	Stenglein JL et al	2015	Ecol Modell	302: 13-24	conservation
	Stenglein JL et al	2015	J Wildl Man	79: 1173-1184	conservation
	Stenglein JL et al	2015	Ecol Evol	302: 13-24	conservation
	Stenglein JL, Van Deelen TR	2016	Plos One	11(3): 1-17	conservation
	Stewart A, Komers PE	2017	Ecol Evol	7: 4266-4274	conservation
	Stokland HB	2015	J Histor Biol	48: 1-36	conservation
	Stone SA et al	2017	J Mammal	98: 33-44	conservation
	Stoynov E et al	2014	Bulg J Agric Sci	20: 129-134	conservation
	Stronen AV et al	2013	Plos One	8(10): 1-9	genetics
	Stronen AV et al	2014	BMC Ecol	14(1): 11	genetics
	Stronen AV et al	2015	Ecol Evol	5: 4410-4425	genetics
	Subba SA et al	2017	Oryx	51: 403-406	conservation
	Subotic S et al	2017	Bull Environ Contam Tox	99: 701-705	diseases
	Suryawanshi KR et al	2013	J Appl Ecol	50: 550-560	conservation
	Suryawanshi KR et al	2014	Conserv Biol	28: 1657-1666	conservation
	Suter SM et al	2017	Bioacoust	26: 237-248	conservation
	Suutarinen J, Kojola I	2017	Biol Conserv	215: 11-18	conservation
	Sver L et al	2016	Plos One	11(6): 1-15	conservation
	Tallian A et al	2017	Proc B Biol Sci	284: 1848	ecology
	Teodorovic V et al	2014	J Wildl Dis	50: 911-915	diseases
	Theodorakea, von Essen	2016	Environ Sociol	2: 29-40	conservation
	Thompsin MJ et al	2017	Aging	9: 1055-1068	anatomy
	Thomsen C et al	2016	Mamm Res	61: 423-426	genetics
	Tkachenko KN	2015	Zool Zhurnal	94: 938-943	conservation
	Torres RT et al	2015	Plos One	10(6): 1-12	conservation
	Torres RT et al	2016	Biodiv Conserv	25: 411-425	conservation
	Torres RT et al	2017	Mamm Biol	86: 70-74	genetics
	Torretta E et al	2016	Acta ethol	19: 123-132	ecology
	Torretta E et al	2017	Mammalia	81: 537-551	ecology
	Tourani M et al	2014	Mammalia	78: 117-121	conservation
	Trbojevic I, Cirovic D	2016	North-W J Zool	12(2)	anatomy
	Treves A et al	2013	Conserv Biol	27: 315-323	conservation
	Treves A et al	2016	Trends Ecol & Evol	31: 489-491	conservation
	Treves A et al	2017	J Mammal	98: 17-32	conservation
	Treves A et al	2017	J Mammal	98: 1256-1264	conservation
	Trouwborst A	2014	Europ Energ Env Law	23: 89-101	conservation
	Turnbull TT et al	2013	Wildl Soc Bull	37: 311-318	conservation
	Ueda S et al	2014	Plos One	9(6): 1-8	ecology
	Uboni A et al	2015	Ecology	96: 62-70	ecology
	Uboni A et al	2015	Ecosphere	6(4): 1-16	ecology
	Uboni A et al	2017	Ecosphere	8(4)	ecology
	Ud Din J et al	2017	Ecol Soc	22(2): 32	conservation
	Udell MAR	2015	Biol Lett	9: 20150489	ecology
	Ueda S et al	2014	Plos One	9(6): 98217	ecology
	Ujfalussy DJ et al	2017	Roy Soc Open Sci	4: 160956	ecology
	Vander Vennen et al	2016	Function Ecol	30: 1568-1573	ecology
	Van Heel BF et al	2017	Biodiv Conserv	26: 1723-1743	conservation
	Vascocellos A da Silva	2016	Plos One	11(9): 1-19	captive breeding
	Vaske JJ et al	2013	Wildl Soc Bull	37: 122-128	conservation
	Verocai GG et al	2013	J Wildl Dis	49: 422-426	diseases
	Verpoest S et al	2014	Eur J Wildl Res	60: 149-153	diseases
	Vitali C	2014	Oryx	48: 575-583	conservation
	Von Holdt B et al	2017	J Hered	108: 341-348	genetics
	Votsi NE et al	2016	Environ Man	57: 257-270	conservation
	Vucetich JA et al	2017	J Mammal	98: 53-64	conservation
	Walleser LR et al	2016	Can Field-Nat	130: 212-215	anatomy
	Walsh PB et al	2016	Wildl Soc Bull	40: 663-668	ecology
	Wam HK et al	2014	Eur J Wildl Res	60: 839-842	ecology
	Wang J et al	2014	Chin Sci Bull	59: 3162-3168	ecology
	Wang L et al	2016	Zool Res	37: 315-326	taxonomy
	Watts DE et al	2015	J Wildl Dis	52: 506-515	diseases
	Watts DE et al	2017	J Mammal	98: 66-76	ecology
	Way JG	2013	Can Field Nat	127: 1-16	genetics
	Way JG, White BN	2013	Northeast Nat	20: 655-665	diseases
	Weckworth BV et al	2015	J Hered	106: 412-414	genetics
	Werhahn G et al	2016	J Compar Psych	130: 288-298	ecology
	Werhahn G et al	2017	Oryx	(1-7)	conservation
	Werhahn G et al	2017	Roy Soc Open Sci	4(6): 170186	genetics
	Whitaker AN, Beazley KF	2017	Can Field-Nat	131: 32-36	taxonomy
	Wielgus RB et al	2014	Plos One	9(12): e113505	conservation
	Wierzbowska IA et al	2016	Biol Conserv	201: 1-9	conservation
	Wiig O, Backmann, L	2014	Acta Theriol	59: 399-405	anatomy
	Wikenros C et al	2013	Plos One	8(10): e77373	ecology
	Wikenros C et al	2015	Plos One	10(4): 1-21	conservation
	Wikenros C et al	2016	Ecol Evol	6: 8870-8880	ecology
	Wikenros C et al	2017	Sci Rep	7(1): 9059	ecology
	Wilmers CC, Schmidtz	2016	Ecosphere	7(10)	ecology
	Wilson SM et al	2017	Hum-Wildl Inter	11: 245-257	conservation
	Wolstad TM et al	2014	Int J Paras	3: 239-241	diseases
	Woodroffe R, Redpath SM	2015	Science	348.6241	conservation
	Woolston C	2013	Nature	501.7466	conservation
	Zeira O et al	2013	J Zoo Wildl Med	44: 1086-1089	diseases
	Zhang W et al	2014	Plos Genetics	10(7): 1-13	genetics
	Zhang H et al	2014	mtDNA	25: 106-108	taxonomy
	Zhang H et al	2015	Acta Ecol Sin	35: 1869-1881	genetics
	Zhang H et al	2015	mtDNA	26: 255-256	taxonomy
	Zhao C et al	2016	mtDNA	27: 7-8	taxonomy
	Zhugunissov K et al	2017	Arch Virol	162: 3363-3370	diseases
	Zimmermann B et al	2014	Behav Ecol	25: 1353	conservation
	Zimmermann B et al	2015	J Anim Ecol	84: 102-112	ecology
	Zlatanova D, Popova E	2013	Bulg J Agric Sci	19: 262-266	ecology
	Zlatanova D et al	2014	Acta Zool Bulg	66: 439-452	ecology

## Sheet: 7
Black-backed jackal	Author	Year	Journal	No	Topic
Canis mesomelas	Bagniewska, Kamler	2014	Afr J Ecol	52: 564-567	ecology
	Bumby MM et al	2017	BMC Vet Res	13(245)	diseases
	Du Plessis JJ et al	2015	Afr J Wild Res	45: 138-157	conservation
	Emura, Sugiyama	2014	Okak Fol Anat Jap	91: 19-24	anatomy
	Hayward MW et al	2017	Mamm Biol	85: 70-82	ecology
	Humphries BD et al	2015	Afr J Ecol	53: 540-549	conservation
	Humphries BD et al	2016	Mammalia	80(4)	ecology
	Humphries BD et al	2016	Afr Zool	51: 37-45	ecology
	James RS et al	2015	Cogent Biol	1(1)	genetics
	James RS et al	2017	J Zool	301: 184-192	genetics
	Kamler JF et al	2013	J Mammal	94: 295-306	ecology
	Madekurozwa, Booyse	2017	Anat Histol Embryol	46: 85-93	captive breeding
	Menke S et al	2014	Frontiers Microbiol	5(526)	anatomy
	Menke S et al	2017	FEMS Microb Ecol	93: 1-16	diseases
	Minnie L et al	2016	J Appl Ecol	53: 379-387	conservation
	Nattras N, Conradie B	2015	J SA Stud	41: 753-771	ecology
	Nel JAJ et al	2013	Acta Theriol	58: 189-197	ecology
	Penzhorn BL et al	2017	Paras & Vect	10(124)	diseases
	Rothmann, de Waal	2017	Vet Paras	244: 59-63	diseases
	Temu SE et al	2016	Int J Ecol	6178940	ecology
	Van de Ven TMFN et al	2013	J Arid Envir	99: 23-27	ecology
	Yarnell RW et al	2013	SA J Wildl Man	43: 155-166	ecology

## Sheet: 8
Red wolf	Author	Year	Journal	No	Topic
Canis rufus	Anderson K et al	2014	J Zoo Wildl Med	45: 550-554	diseases
	Anderson K, Wolf KN	2013	J Zoo Wildl Med	44: 1010-1017	diseases
	Arbogast BS et al	2017	Southeast Nat	16: 283-296	ecology
	Bohling JH et al	2013	Mol Ecol	22: 74-86	conservation
	Bohling JH et al	2015	Biol Cons	184: 108-116	conservation
	Bohling JH et al	2016	Evol Appl	9: 791-804	conservation
	Brzeski KE et al	2014	Mol Ecol	23: 4241-4255	genetics
	Brzeski KE et al	2015	J Mammal	96: 751-761	diseases
	Brzeski KE et al	2016	J Hered	107: 287-293	taxonomy
	Dellinger JS et al	2013	Biol Cons	157: 324-330	conservation
	Frederickson R	2016	Cons Let	9: 309-310	conservation
	Gese EM et al	2015	Biol Cons	192: 11-19	conservation
	Gese EM et al	2015	Curr Zool	61: 191-205	conservation
	Gjeltema JL et al	2015	Case Rep Vet Med	2015(10)	diseases
	Henson LH et al	2017	End Spec Res	32: 135-144	diseases
	Hinton JW et al	2013	Animals	3: 722-744	conservation
	Hinton JW et al	2014	J Mammal	95: 855-861	anatomy
	Hinton JW et al	2016	PLoS ONE	11(12)	ecology
	Hinton JW et al	2017	J Wildl Man	81: 417-428	conservation
	Hinton JW et al	2017	J Mammal	98: 475-488	ecology
	Hinton JW et al	2017	Oryx	51: 174-181	conservation
	Hurley-Sanders LJ et al	2015	J Zoo Wildl Med	46(3)	diseases
	Karlin M et al	2016	Mamm Study	41: 87-95	ecology
	Lawrence M et al	2017	Can J zool	95: 599-606	captive breeding
	Lockyear KM et al	2016	Theriogen	86: 1369-1375	captive breeding
	McVey JM et al	2013	J Mammal	94: 1141-1148	ecology
	Murray DL et al	2015	Cons Let	8: 338-344	conservation
	Nakamura K	2014	Bull Kan Pref Mus	43: 23-32	genetics
	Newsome T et al	2015	Biodiv Cons	24: 3145-3149	conservation
	Rabon DR	2014	Can J zool	92: 251-258	captive breeding
	Schmitt, Wallace	2014	Int J Osteoarch	24: 42-50	anatomy
	Seeley KE et al	2016	J Zoo Wildl Med	47(1)	diseases
	Simonis JL et al	2017	J Wildl Man		conservation
	Sparkman AM et al	2017	Beh Ecol Sociobiol	71(6)	ecology
	Stokstad E	2014	Science	345: 1548-1549	conservation
	Vagas Pegas R	2013	ISRN Zool	(1-6)	conservation

## Sheet: 9
Ethiopian wolf	Author	Year	Journal	No	Topic
Canis simensis	Atickem A et al	2017	Afr J Ecol	10.1111	conservation
	Deressa A et al	2016	Int J Livest Res	6(1)	diseases
	Edossa A, Bekele A	2014	Eth J Biol Sci	13(1)	conservation
	Eshete G et al	2015	Envir Manag	56: 684-694	conservation
	Gordon CH et al	2015	Emerg Inf Dis	21: 824-832	diseases
	Gottelli D et al	2013	Anim Cons	16: 234-247	genetics
	Kebede, Balakrishnan	2016	J Biol Agri Healthc	6(7)	ecology
	Marino J et al	2013	Anim Cons	16: 621-632	ecology
	Marino J et al	2017	Emerg Inf Dis	23(12): 2102	diseases
	Marston DA et al	2015	Gen Announc	3: e00157	diseases
	Marston DA et al	2017	Gen Announc	5(29)	diseases
	Sillero-Zubiri C et al	2016	Vaccine	34: 4792-4798	diseases
	van Kesteren F et al	2013	Physiol & Behav	122: 39-45	ecology
	van Kesteren F et al	2015	J Helmith	89: 487-495	diseases
	Venkataraman VV et al	2015	J Mammal	96: 129-137	ecology
	Yihune M, Bekele A	2014	Afr J Ecol	52: 484-490	ecology

[truncated: 28 more sheets: 10, 11, 12, 13, 14, 15, 16, 17, 18, 19, 20, 21, 22, 23, 24, 25, 26, 27, 28, 29 …]
